# Supplementary material for: Aqua­(pyridine-3-carb­oxy­lic acid-κN)(pyridine-2,6-dicarboxyl­ato-κ3 O 2,N,O 6)copper(II) monohydrate
Source: Acta Crystallogr Sect E Struct Rep Online. 2011 May 28;67(Pt 6):m809. doi: 10.1107/S160053681101926X (PMC3120614; doi:10.1107/S160053681101926X)
Supplement: Supplementary file 1 [file e-67-0m809-sup1.cif]

##############################################################################
#                                                                            #
# This CIF contains the data in a paper accepted for publication in          #
# Acta Crystallographica Section E. It conforms to the requirements of       #
# Notes for Authors for Acta Crystallographica Section E, and has been       #
# peer reviewed under the auspices of the IUCr Commission on Journals.       #
#                                                                            #
# Full details of the Crystallographic Information File format               #
# are given in the paper "The Crystallographic Information File (CIF):       #
# a New Standard Archive File for Crystallography" by S. R. Hall, F. H.      #
# Allen and I. D. Brown [Acta Cryst. (1991), A47, 655-685].                  #
#                                                                            #
# The current version of the core CIF dictionary is obtainable from          #
# ftp://ftp.iucr.org/pub/cif_core.dic.                                       #
#                                                                            #
# Software is freely available for graphical display of the structure(s)     #
# in this CIF. For information consult the CIF software page                 #
# http://www.iucr.org/resources/cif/software.                                #
#                                                                            #
# This file may be used for bona fide research purposes within the           #
# scientific community so long as proper attribution is given to the journal # 
# article from which it was obtained.                                        #
#                                                                            #
##############################################################################
data_I
_audit_creation_method     SHELXL-97
_chemical_name_systematic
;
Aqua(pyridine-3-carboxylic acid-\k<i>N</i>)(pyridine-2,6-dicarboxylato-
\k^3^<i>O</i>^2^,<i>N</i>,<i>O</i>^6^)copper(II) monohydrate
;
_chemical_name_common     ?
_chemical_formula_moiety     'C13 H10 Cu N2 O7, H2 O'
_chemical_formula_sum     'C13 H12 Cu N2 O8'
_chemical_formula_iupac     '[Cu (C7 H3 N O4) (C6 H5 N O2) (H2 O)], H2 O'
_chemical_formula_weight     387.79
_chemical_melting_point     ?
_symmetry_cell_setting     triclinic
_symmetry_space_group_name_H-M     'P -1'
_symmetry_space_group_name_Hall     '-P 1'
loop_
    _symmetry_equiv_pos_as_xyz
    'x, y, z'
    '-x, -y, -z'
_cell_length_a     7.3241(12)
_cell_length_b     9.5290(16)
_cell_length_c     11.1895(18)
_cell_angle_alpha     107.471(3)
_cell_angle_beta     92.822(3)
_cell_angle_gamma     101.547(3)
_cell_volume     724.8(2)
_cell_formula_units_Z     2
_cell_measurement_reflns_used     3246
_cell_measurement_theta_min     1.92
_cell_measurement_theta_max     28.03
_cell_measurement_temperature     293(2)
_exptl_crystal_description     block
_exptl_crystal_colour     blue
_exptl_crystal_size_max     0.343
_exptl_crystal_size_mid     0.275
_exptl_crystal_size_min     0.242
_exptl_crystal_density_diffrn     1.777
_exptl_crystal_density_meas     ?
_exptl_crystal_density_method     'not measured'
_exptl_crystal_F_000     394
_exptl_absorpt_coefficient_mu     1.555
_exptl_absorpt_correction_type     multi-scan
_exptl_absorpt_process_details     '(SADABS; Bruker, 2001)'
_exptl_absorpt_correction_T_min     0.612
_exptl_absorpt_correction_T_max     0.674
_exptl_special_details
;
;
_diffrn_ambient_temperature     293(2)
_diffrn_radiation_type     MoK\a
_diffrn_radiation_wavelength     0.71073
_diffrn_radiation_source     'fine-focus sealed tube'
_diffrn_radiation_monochromator     graphite
_diffrn_measurement_device_type     'Bruker APEXII CCD'
_diffrn_measurement_method     '\f and \w'
_diffrn_detector_area_resol_mean     ?
_diffrn_reflns_number     3704
_diffrn_reflns_av_R_equivalents     0.0577
_diffrn_reflns_av_sigmaI/netI     0.0851
_diffrn_reflns_theta_min     1.92
_diffrn_reflns_theta_max     25.09
_diffrn_reflns_theta_full     25.09
_diffrn_measured_fraction_theta_max     0.983
_diffrn_measured_fraction_theta_full     0.983
_diffrn_reflns_limit_h_min     -8
_diffrn_reflns_limit_h_max     8
_diffrn_reflns_limit_k_min     -11
_diffrn_reflns_limit_k_max     7
_diffrn_reflns_limit_l_min     -13
_diffrn_reflns_limit_l_max     12
_diffrn_standards_number     ?
_diffrn_standards_interval_count     ?
_diffrn_standards_interval_time     ?
_diffrn_standards_decay_%     ?
_refine_special_details
;
Refinement of <i>F</i>^2^ against ALL reflections. The weighted <i>R</i>-factor
<i>wR</i> and goodness of fit <i>S</i> are based on <i>F</i>^2^, conventional
<i>R</i>-factors <i>R</i> are based on <i>F</i>, with <i>F</i> set to zero for
negative <i>F</i>^2^. The threshold expression of <i>F</i>^2^ >
\s(<i>F</i>^2^) is used only for calculating <i>R</i>-factors(gt) <i>etc</i>.
and is not relevant to the choice of reflections for refinement.
<i>R</i>-factors based on <i>F</i>^2^ are statistically about twice as large
as those based on <i>F</i>, and <i>R</i>- factors based on ALL data will be
even larger.
;
_reflns_number_total     2544
_reflns_number_gt     2036
_reflns_threshold_expression     I>2\s(I)
_refine_ls_structure_factor_coef     Fsqd
_refine_ls_matrix_type     full
_refine_ls_R_factor_all     0.0604
_refine_ls_R_factor_gt     0.0473
_refine_ls_wR_factor_gt     0.0848
_refine_ls_wR_factor_ref     0.0885
_refine_ls_goodness_of_fit_ref     1.005
_refine_ls_restrained_S_all     1.005
_refine_ls_number_reflns     2544
_refine_ls_number_parameters     218
_refine_ls_number_restraints     0
_refine_ls_hydrogen_treatment     constr
_refine_ls_weighting_scheme     calc
_refine_ls_weighting_details
           'calc w=1/[\s^2^(Fo^2^)+(0.0156P)^2^+0.00P] where P=(Fo^2^+2Fc^2^)/3'
_atom_sites_solution_hydrogens     geom
_atom_sites_solution_primary     direct
_atom_sites_solution_secondary     difmap
_refine_ls_shift/su_max     0.001
_refine_ls_shift/su_mean     0.000
_refine_diff_density_max     0.613
_refine_diff_density_min     -0.383
_refine_ls_extinction_method     none
_refine_ls_extinction_coef     ?
loop_
    _atom_type_symbol
    _atom_type_description
    _atom_type_scat_dispersion_real
    _atom_type_scat_dispersion_imag
    _atom_type_scat_source
    'C' 'C' 0.0033 0.0016
                         'International Tables Vol C Tables 4.2.6.8 and 6.1.1.4'
    'H' 'H' 0.0000 0.0000
                         'International Tables Vol C Tables 4.2.6.8 and 6.1.1.4'
    'N' 'N' 0.0061 0.0033
                         'International Tables Vol C Tables 4.2.6.8 and 6.1.1.4'
    'O' 'O' 0.0106 0.0060
                         'International Tables Vol C Tables 4.2.6.8 and 6.1.1.4'
    'Cu' 'Cu' 0.3201 1.2651
                         'International Tables Vol C Tables 4.2.6.8 and 6.1.1.4'
_computing_data_collection     'APEX2(Bruker, 2001)'
_computing_cell_refinement     'SAINT (Bruker, 2001)'
_computing_data_reduction     'SHELXTL (Sheldrick, 2008)'
_computing_structure_solution     'SHELXS97 (Sheldrick, 2008)'
_computing_structure_refinement     'SHELXL97 (Sheldrick, 2008)'
_computing_molecular_graphics     'SHELXTL (Sheldrick, 2008)'
_computing_publication_material     'SHELXTL (Sheldrick, 2008)'
loop_
    _atom_site_type_symbol
    _atom_site_label
    _atom_site_fract_x
    _atom_site_fract_y
    _atom_site_fract_z
    _atom_site_U_iso_or_equiv
    _atom_site_adp_type
    _atom_site_calc_flag
    _atom_site_refinement_flags
    _atom_site_occupancy
    _atom_site_symmetry_multiplicity
    _atom_site_disorder_assembly
    _atom_site_disorder_group
    Cu Cu1 0.72746(7) 0.75885(6) 0.84260(4) 0.03334(18) Uani d . 1 1 . .
    C C1 0.6201(6) 0.9587(5) 0.7304(4) 0.0314(10) Uani d . 1 1 . .
    C C2 0.6438(5) 0.8236(4) 0.6230(3) 0.0285(9) Uani d . 1 1 . .
    C C3 0.6152(6) 0.7997(5) 0.4943(4) 0.0358(10) Uani d . 1 1 . .
    H H3 0.5722 0.8684 0.4626 0.043 Uiso calc R 1 1 . .
    C C4 0.6533(6) 0.6692(5) 0.4152(4) 0.0354(10) Uani d . 1 1 . .
    H H4 0.6343 0.6497 0.3284 0.043 Uiso calc R 1 1 . .
    C C5 0.7184(5) 0.5677(5) 0.4608(3) 0.0340(10) Uani d . 1 1 . .
    H H5 0.7459 0.4815 0.4064 0.041 Uiso calc R 1 1 . .
    C C6 0.7420(5) 0.5976(4) 0.5907(3) 0.0289(9) Uani d . 1 1 . .
    C C7 0.8072(5) 0.5053(5) 0.6655(4) 0.0304(10) Uani d . 1 1 . .
    C C8 0.9050(6) 0.7252(5) 1.0648(4) 0.0397(11) Uani d . 1 1 . .
    H H8 0.9215 0.6365 1.0073 0.048 Uiso calc R 1 1 . .
    C C9 0.9646(6) 0.7553(5) 1.1898(4) 0.0374(11) Uani d . 1 1 . .
    H H9 1.0196 0.6885 1.2168 0.045 Uiso calc R 1 1 . .
    C C10 0.9409(5) 0.8866(5) 1.2737(4) 0.0353(10) Uani d . 1 1 . .
    H H10 0.9783 0.9095 1.3593 0.042 Uiso calc R 1 1 . .
    C C11 0.8617(5) 0.9847(4) 1.2313(3) 0.0275(9) Uani d . 1 1 . .
    C C12 0.8029(5) 0.9449(4) 1.1039(3) 0.0316(10) Uani d . 1 1 . .
    H H12 0.7465 1.0095 1.0748 0.038 Uiso calc R 1 1 . .
    C C13 0.8343(6) 1.1300(5) 1.3159(4) 0.0326(10) Uani d . 1 1 . .
    N N1 0.7036(4) 0.7233(4) 0.6650(3) 0.0286(8) Uani d . 1 1 . .
    N N2 0.8244(5) 0.8170(4) 1.0215(3) 0.0328(8) Uani d . 1 1 . .
    O O1 0.6624(4) 0.9519(3) 0.8403(2) 0.0372(7) Uani d . 1 1 . .
    O O2 0.5679(4) 1.0631(3) 0.7065(2) 0.0413(8) Uani d . 1 1 . .
    O O3 0.8087(4) 0.5614(3) 0.7853(2) 0.0376(7) Uani d . 1 1 . .
    O O4 0.8507(4) 0.3867(3) 0.6120(2) 0.0447(8) Uani d . 1 1 . .
    O O5 0.4365(4) 0.6488(3) 0.8620(2) 0.0461(8) Uani d . 1 1 . .
    H H5B 0.4206 0.6493 0.9369 0.069 Uiso d R 1 1 . .
    H H5A 0.3623 0.6970 0.8400 0.069 Uiso d R 1 1 . .
    O O6 0.8709(5) 1.1433(3) 1.4365(2) 0.0436(8) Uani d . 1 1 . .
    H H6 0.8607 1.2267 1.4806 0.065 Uiso calc R 1 1 . .
    O O7 0.7889(4) 1.2257(3) 1.2796(3) 0.0456(8) Uani d . 1 1 . .
    O O1W 0.5969(5) 1.3367(3) 0.8942(3) 0.0705(11) Uani d . 1 1 . .
    H H1WC 0.6522 1.4074 0.8683 0.106 Uiso d R 1 1 . .
    H H1WD 0.6098 1.2529 0.8447 0.106 Uiso d R 1 1 . .
loop_
    _atom_site_aniso_label
    _atom_site_aniso_U_11
    _atom_site_aniso_U_22
    _atom_site_aniso_U_33
    _atom_site_aniso_U_12
    _atom_site_aniso_U_13
    _atom_site_aniso_U_23
    Cu1 0.0503(3) 0.0311(3) 0.0194(3) 0.0134(3) 0.0010(2) 0.0071(2)
    C1 0.034(2) 0.030(2) 0.031(2) 0.006(2) 0.0038(18) 0.012(2)
    C2 0.032(2) 0.033(2) 0.024(2) 0.010(2) 0.0030(17) 0.0127(19)
    C3 0.040(3) 0.040(3) 0.032(2) 0.009(2) 0.0003(19) 0.019(2)
    C4 0.043(3) 0.043(3) 0.019(2) 0.005(2) 0.0024(18) 0.012(2)
    C5 0.038(2) 0.034(3) 0.026(2) 0.005(2) 0.0084(18) 0.006(2)
    C6 0.029(2) 0.030(2) 0.025(2) 0.006(2) 0.0018(17) 0.0070(19)
    C7 0.033(2) 0.029(2) 0.028(2) 0.008(2) 0.0020(18) 0.007(2)
    C8 0.052(3) 0.033(3) 0.034(2) 0.016(2) 0.001(2) 0.006(2)
    C9 0.050(3) 0.039(3) 0.027(2) 0.016(2) -0.0017(19) 0.013(2)
    C10 0.038(3) 0.044(3) 0.021(2) 0.007(2) -0.0010(18) 0.009(2)
    C11 0.031(2) 0.029(2) 0.021(2) 0.0022(19) 0.0013(16) 0.0084(18)
    C12 0.041(3) 0.027(2) 0.026(2) 0.009(2) 0.0022(18) 0.0079(19)
    C13 0.032(2) 0.034(3) 0.026(2) 0.003(2) -0.0011(18) 0.004(2)
    N1 0.035(2) 0.030(2) 0.0204(17) 0.0055(17) 0.0008(14) 0.0087(15)
    N2 0.041(2) 0.036(2) 0.0220(18) 0.0128(18) 0.0016(15) 0.0084(16)
    O1 0.058(2) 0.0322(17) 0.0246(15) 0.0160(15) 0.0012(13) 0.0098(13)
    O2 0.056(2) 0.0345(18) 0.0377(17) 0.0172(16) -0.0006(14) 0.0149(14)
    O3 0.062(2) 0.0345(17) 0.0184(15) 0.0219(15) 0.0017(13) 0.0056(13)
    O4 0.071(2) 0.0382(18) 0.0262(16) 0.0273(17) 0.0013(14) 0.0037(14)
    O5 0.051(2) 0.057(2) 0.0354(17) 0.0119(17) 0.0056(14) 0.0217(16)
    O6 0.067(2) 0.0390(19) 0.0219(15) 0.0192(18) 0.0012(14) 0.0012(14)
    O7 0.066(2) 0.0359(19) 0.0338(17) 0.0190(17) -0.0024(15) 0.0061(15)
    O1W 0.126(3) 0.044(2) 0.044(2) 0.018(2) 0.033(2) 0.0157(17)
_geom_special_details
;
All e.s.d.'s (except the e.s.d. in the dihedral angle between two l.s. planes)
are estimated using the full covariance matrix. The cell e.s.d.'s are taken
into account individually in the estimation of e.s.d.'s in distances, angles
and torsion angles; correlations between e.s.d.'s in cell parameters are only
used when they are defined by crystal symmetry. An approximate (isotropic)
treatment of cell e.s.d.'s is used for estimating e.s.d.'s involving l.s.
planes.
;
loop_
    _geom_bond_atom_site_label_1
    _geom_bond_atom_site_label_2
    _geom_bond_site_symmetry_2
    _geom_bond_distance
    _geom_bond_publ_flag
    Cu1 N1 . 1.906(3) ?
    Cu1 N2 . 1.963(3) ?
    Cu1 O1 . 1.998(3) ?
    Cu1 O3 . 2.017(3) ?
    Cu1 O5 . 2.231(3) ?
    C1 O2 . 1.229(5) ?
    C1 O1 . 1.277(4) ?
    C1 C2 . 1.520(5) ?
    C2 N1 . 1.321(5) ?
    C2 C3 . 1.387(5) ?
    C3 C4 . 1.381(5) ?
    C3 H3 . 0.9300 ?
    C4 C5 . 1.371(5) ?
    C4 H4 . 0.9300 ?
    C5 C6 . 1.389(5) ?
    C5 H5 . 0.9300 ?
    C6 N1 . 1.329(4) ?
    C6 C7 . 1.507(5) ?
    C7 O4 . 1.222(5) ?
    C7 O3 . 1.284(4) ?
    C8 N2 . 1.335(5) ?
    C8 C9 . 1.370(5) ?
    C8 H8 . 0.9300 ?
    C9 C10 . 1.370(5) ?
    C9 H9 . 0.9300 ?
    C10 C11 . 1.374(5) ?
    C10 H10 . 0.9300 ?
    C11 C12 . 1.383(5) ?
    C11 C13 . 1.482(5) ?
    C12 N2 . 1.333(4) ?
    C12 H12 . 0.9300 ?
    C13 O7 . 1.198(5) ?
    C13 O6 . 1.327(4) ?
    O5 H5B . 0.8500 ?
    O5 H5A . 0.8501 ?
    O6 H6 . 0.8200 ?
    O1W H1WC . 0.8500 ?
    O1W H1WD . 0.8499 ?
loop_
    _geom_angle_atom_site_label_1
    _geom_angle_atom_site_label_2
    _geom_angle_atom_site_label_3
    _geom_angle_site_symmetry_1
    _geom_angle_site_symmetry_3
    _geom_angle
    _geom_angle_publ_flag
    N1 Cu1 N2 . . 164.24(13) ?
    N1 Cu1 O1 . . 81.06(12) ?
    N2 Cu1 O1 . . 99.27(12) ?
    N1 Cu1 O3 . . 80.30(12) ?
    N2 Cu1 O3 . . 97.28(12) ?
    O1 Cu1 O3 . . 160.68(10) ?
    N1 Cu1 O5 . . 99.42(11) ?
    N2 Cu1 O5 . . 96.26(12) ?
    O1 Cu1 O5 . . 94.65(11) ?
    O3 Cu1 O5 . . 93.36(11) ?
    O2 C1 O1 . . 126.0(4) ?
    O2 C1 C2 . . 119.6(3) ?
    O1 C1 C2 . . 114.3(4) ?
    N1 C2 C3 . . 120.0(4) ?
    N1 C2 C1 . . 111.8(3) ?
    C3 C2 C1 . . 128.2(4) ?
    C4 C3 C2 . . 117.1(4) ?
    C4 C3 H3 . . 121.5 ?
    C2 C3 H3 . . 121.5 ?
    C5 C4 C3 . . 122.0(4) ?
    C5 C4 H4 . . 119.0 ?
    C3 C4 H4 . . 119.0 ?
    C4 C5 C6 . . 118.0(4) ?
    C4 C5 H5 . . 121.0 ?
    C6 C5 H5 . . 121.0 ?
    N1 C6 C5 . . 119.0(4) ?
    N1 C6 C7 . . 111.8(3) ?
    C5 C6 C7 . . 129.2(4) ?
    O4 C7 O3 . . 125.2(4) ?
    O4 C7 C6 . . 120.6(3) ?
    O3 C7 C6 . . 114.3(3) ?
    N2 C8 C9 . . 123.2(4) ?
    N2 C8 H8 . . 118.4 ?
    C9 C8 H8 . . 118.4 ?
    C10 C9 C8 . . 118.1(4) ?
    C10 C9 H9 . . 121.0 ?
    C8 C9 H9 . . 121.0 ?
    C9 C10 C11 . . 120.0(4) ?
    C9 C10 H10 . . 120.0 ?
    C11 C10 H10 . . 120.0 ?
    C10 C11 C12 . . 118.4(4) ?
    C10 C11 C13 . . 123.2(3) ?
    C12 C11 C13 . . 118.4(4) ?
    N2 C12 C11 . . 122.1(4) ?
    N2 C12 H12 . . 118.9 ?
    C11 C12 H12 . . 118.9 ?
    O7 C13 O6 . . 124.0(4) ?
    O7 C13 C11 . . 124.1(4) ?
    O6 C13 C11 . . 111.9(4) ?
    C2 N1 C6 . . 123.9(3) ?
    C2 N1 Cu1 . . 117.6(3) ?
    C6 N1 Cu1 . . 118.5(3) ?
    C12 N2 C8 . . 118.2(3) ?
    C12 N2 Cu1 . . 121.1(3) ?
    C8 N2 Cu1 . . 120.6(3) ?
    C1 O1 Cu1 . . 114.7(3) ?
    C7 O3 Cu1 . . 115.1(2) ?
    Cu1 O5 H5B . . 113.4 ?
    Cu1 O5 H5A . . 107.7 ?
    H5B O5 H5A . . 108.0 ?
    C13 O6 H6 . . 109.5 ?
    H1WC O1W H1WD . . 108.7 ?
loop_
    _geom_hbond_atom_site_label_D
    _geom_hbond_atom_site_label_H
    _geom_hbond_atom_site_label_A
    _geom_hbond_site_symmetry_A
    _geom_hbond_distance_DH
    _geom_hbond_distance_HA
    _geom_hbond_distance_DA
    _geom_hbond_angle_DHA
    O5 H5B O1W 2_677 0.85 1.87 2.715(4) 175.4
    O5 H5A O7 2_677 0.85 2.08 2.888(4) 158.1
    O6 H6 O4 1_566 0.82 1.79 2.586(4) 163.5
    O1W H1WC O3 1_565 0.85 2.14 2.983(4) 171.7
    O1W H1WD O2 . 0.85 1.95 2.775(4) 162.7
data_global
_journal_date_recd_electronic     2011-04-05
_journal_date_accepted     2011-05-20
_journal_name_full     'Acta Crystallographica, Section E'
_journal_year     2011
_journal_volume     67
_journal_issue      6
_journal_page_first     m809
_journal_page_last     m809
_journal_paper_category     QM
_journal_coeditor_code     YK2006
_publ_contact_author_name     'Nan-Ping Wang*'
_publ_contact_author_address
;
School of Chemistry andChemical Engineering, Nantong University,
Nantong226019, People's Republic of China
;
_publ_contact_author_email     'nanpingwang2010@yahoo.com.cn'
_publ_contact_author_fax     '+86 513 85012851'
_publ_contact_author_phone     '+86 513 85012851'
_publ_section_title
;\
Aqua(pyridine-3-carboxylic
acid-\k<i>N</i>)(pyridine-2,6-dicarboxylato-\k^3^<i>O</i>^2^,<i>N</i>,\
<i>O</i>^6^)copper(II) monohydrate
;
loop_
    _publ_author_name
    _publ_author_footnote
    _publ_author_address
    'Chen, Ting Ting' .
;
School of Chemistry and Chemical Engineering, Nantong University,
Nantong 226019,
People's Republic of China
;
    'Shang, Yan Fang' .
;
School of Chemistry and Chemical Engineering, Nantong University,
Nantong 226019,
People's Republic of China
;
    'Xi, Xia' .
;
School of Chemistry and Chemical Engineering, Nantong University,
Nantong 226019,
People's Republic of China
;
    'Zhang, Yue Hua' .
;
School of Chemistry and Chemical Engineering, Nantong University,
Nantong 226019,
People's Republic of China
;
    'Wang, Nan Ping' .
;
School of Chemistry and Chemical Engineering, Nantong University,
Nantong 226019,
People's Republic of China
;
_publ_section_synopsis     .
