# Supplementary material for: Aqua­(pyridine-3-carb­oxy­lic acid-κN)(pyridine-2,6-dicarboxyl­ato-κ3 O 2,N,O 6)copper(II) monohydrate
Source: Acta Crystallogr Sect E Struct Rep Online. 2011 May 28;67(Pt 6):m809. doi: 10.1107/S160053681101926X (PMC3120614; doi:10.1107/S160053681101926X)
Supplement: Supplementary file 2 [file e-67-0m809-Isup2.hkl]

# 
# h,k,l, Fc-squared, Fo-squared, sigma(Fo-squared) and status flag 
# 
data_I
_shelx_title ' cu1 in P-1' 
_shelx_refln_list_code          4 
_shelx_F_calc_maximum      235.17 
_exptl_crystal_F_000       394.00 
_reflns_d_resolution_high  0.8380 
 
loop_ 
 _symmetry_equiv_pos_as_xyz 
 'x, y, z' 
 '-x, -y, -z' 
 
_cell_length_a     7.3241 
_cell_length_b     9.5290 
_cell_length_c    11.1895 
_cell_angle_alpha 107.471 
_cell_angle_beta   92.822 
_cell_angle_gamma 101.547 
 
_shelx_F_squared_multiplier     1.000 
 
loop_ 
 _refln_index_h 
 _refln_index_k 
 _refln_index_l 
 _refln_F_squared_calc 
 _refln_F_squared_meas 
 _refln_F_squared_sigma 
 _refln_observed_status 
   1   0   0       74.87       77.22      6.45 o 
   2   0   0     8119.48     8599.80    580.15 o 
   3   0   0        3.42        7.18      3.44 o 
   4   0   0        3.54       11.07      4.85 o 
   5   0   0        1.13        2.99      4.62 o 
   6   0   0       28.08       33.12      8.29 o 
   7   0   0      103.03      112.60     26.60 o 
   8   0   0        0.10        7.59     12.65 o 
  -8   1   0       67.97       81.97     24.54 o 
  -7   1   0       47.01       48.26     13.51 o 
  -6   1   0        3.17        1.24      5.25 o 
  -5   1   0      278.27      284.64     28.21 o 
  -4   1   0      997.62     1060.12     62.29 o 
  -3   1   0     1523.42     1483.16     67.48 o 
  -2   1   0      103.32       98.76      7.19 o 
  -1   1   0     7007.05     5814.66     79.62 o 
   0   1   0      437.42      416.39     16.58 o 
   1   1   0     5555.20     5930.91     86.65 o 
   2   1   0     1629.60     1678.54     70.07 o 
   3   1   0     2097.42     2138.38    160.07 o 
   4   1   0     3562.10     3794.27    234.04 o 
   5   1   0      148.92      150.95     15.25 o 
   6   1   0       58.73       63.44     15.27 o 
   7   1   0       10.68       16.02     13.68 o 
   8   1   0       20.41       42.06     17.05 o 
  -8   2   0       17.15       23.52     11.19 o 
  -7   2   0       48.08       65.62     12.31 o 
  -6   2   0      416.90      429.62     56.02 o 
  -5   2   0      286.69      280.80     18.67 o 
  -4   2   0      753.97      761.09     27.24 o 
  -3   2   0       33.19       28.95     10.12 o 
  -2   2   0       10.31       12.18      7.31 o 
  -1   2   0       44.14       39.06      8.43 o 
   0   2   0     3439.57     3112.07    108.24 o 
   1   2   0        3.65       10.68      7.40 o 
   2   2   0     2204.75     2056.73    112.13 o 
   3   2   0     2062.58     2064.89     99.93 o 
   4   2   0      342.85      348.42     17.66 o 
   5   2   0      256.34      252.68     23.61 o 
   6   2   0       12.39       21.77     10.80 o 
   7   2   0       51.86       70.54     24.26 o 
  -8   3   0       95.39      123.28     30.26 o 
  -7   3   0       82.24       91.15     25.48 o 
  -6   3   0      394.29      378.73     44.40 o 
  -5   3   0      401.97      372.27     40.28 o 
  -4   3   0      607.29      513.25     42.72 o 
  -3   3   0      407.79      298.36     29.41 o 
  -2   3   0     1277.46     1144.53     50.21 o 
  -1   3   0     4471.13     3886.53     80.66 o 
   0   3   0       42.55       51.85      6.91 o 
   1   3   0       20.72       29.58      4.40 o 
   2   3   0       98.77       89.65     16.58 o 
   3   3   0       59.15       60.59     16.11 o 
   4   3   0       15.45       15.68      7.72 o 
   5   3   0       43.18       51.12     11.62 o 
   6   3   0      287.08      261.64     40.37 o 
   7   3   0        0.44       -0.09     13.30 o 
  -8   4   0        7.97       27.07     17.14 o 
  -7   4   0       47.07       56.77     20.98 o 
  -6   4   0       50.59       48.81     19.95 o 
  -5   4   0      708.62      668.10     55.92 o 
  -4   4   0     2481.87     2330.01     95.27 o 
  -3   4   0      625.26      539.20     41.69 o 
  -2   4   0      913.25      790.35     45.06 o 
  -1   4   0      150.58      149.99     13.07 o 
   0   4   0     1083.10     1008.95     64.68 o 
   1   4   0       92.87      106.72     10.44 o 
   2   4   0     2677.06     2394.64     91.62 o 
   3   4   0      180.97      198.31     29.23 o 
   4   4   0      119.87      112.23     16.52 o 
   5   4   0        1.98        5.21      8.41 o 
   6   4   0       48.37       49.27     19.39 o 
   7   4   0        4.74       24.07     13.11 o 
  -8   5   0      340.26      372.27     54.14 o 
  -7   5   0        0.10        2.44     11.52 o 
  -6   5   0      232.67      216.77     37.10 o 
  -5   5   0      124.56      110.91     24.45 o 
  -4   5   0      227.89      218.45     31.29 o 
  -3   5   0      621.77      587.26     46.09 o 
  -2   5   0      650.00      614.22     30.67 o 
  -1   5   0     4258.67     4257.74     76.53 o 
   0   5   0      376.36      388.73     21.18 o 
   1   5   0     3187.68     3396.34    283.04 o 
   2   5   0      256.73      267.26     34.29 o 
   3   5   0      168.27      142.11     27.63 o 
   4   5   0       26.45       32.79     17.14 o 
   5   5   0       33.71       40.29     13.50 o 
   6   5   0       43.26       38.41     17.24 o 
  -8   6   0        2.25        0.66     15.55 o 
  -7   6   0      197.64      233.25     41.40 o 
  -6   6   0      288.74      270.54     41.69 o 
  -5   6   0       40.13       40.94     17.42 o 
  -4   6   0      734.94      767.68     60.23 o 
  -3   6   0      384.18      363.56     38.69 o 
  -2   6   0      517.22      485.66     29.68 o 
  -1   6   0       21.99       23.72      7.95 o 
   0   6   0      751.08      740.99     32.03 o 
   1   6   0      191.37      143.32     26.51 o 
   2   6   0      767.05      711.28     60.05 o 
   3   6   0       35.98       33.54     16.49 o 
   4   6   0      467.27      476.06     55.64 o 
   5   6   0      227.36      224.17     39.16 o 
  -7   7   0       99.62       88.90     24.26 o 
  -6   7   0      354.48      421.92     53.11 o 
  -5   7   0     1832.14     1889.63    106.14 o 
  -4   7   0      676.19      635.31     57.33 o 
  -3   7   0      126.96      132.45     18.29 o 
  -2   7   0      120.06      141.47     18.03 o 
  -1   7   0      121.33      104.41     14.66 o 
   0   7   0      153.80      129.18     27.26 o 
   1   7   0      364.02      331.80     43.18 o 
   2   7   0       13.53       11.99     13.58 o 
   3   7   0      187.32      189.32     36.53 o 
   4   7   0       58.40       54.99     20.23 o 
   5   7   0       98.63      115.41     26.42 o 
  -7   8   0      118.30      157.56     31.85 o 
  -6   8   0       22.18       16.58     10.02 o 
  -5   8   0      246.98      271.75     42.81 o 
  -4   8   0      104.21      118.91     19.59 o 
  -3   8   0       23.41       30.30     14.05 o 
  -2   8   0      353.19      370.28     30.05 o 
  -1   8   0      248.59      211.05     35.13 o 
   0   8   0      159.38      173.39     33.54 o 
   1   8   0       55.57       50.68     21.08 o 
   2   8   0       25.66       21.36     13.77 o 
   3   8   0       15.59       21.73     11.52 o 
   4   8   0       87.48       88.06     22.58 o 
  -6   9   0      101.28      126.74     27.92 o 
  -5   9   0       83.62      104.00     19.48 o 
  -4   9   0      464.28      542.83     41.82 o 
  -3   9   0       50.93       62.94     14.97 o 
  -2   9   0      104.02      116.25     29.04 o 
  -1   9   0       64.06       75.88     24.07 o 
   0   9   0        3.21       13.96     14.43 o 
   1   9   0       32.49       56.67     22.76 o 
   2   9   0        1.95        3.65      7.87 o 
   3   9   0       40.22       57.80     17.24 o 
  -5  10   0       89.02      124.32     21.22 o 
  -4  10   0        6.62       20.56     10.50 o 
  -3  10   0      105.25      124.50     31.94 o 
  -2  10   0       20.80       31.66     17.61 o 
  -1  10   0       81.17      115.32     30.63 o 
   0  10   0      226.92      219.95     42.25 o 
   1  10   0        1.59        5.34     17.42 o 
   1 -11   1        2.16        8.71     15.92 o 
   2 -11   1       46.98       38.88     22.48 o 
  -1 -10   1       39.25       33.54     13.40 o 
   0 -10   1       15.28        4.87     15.46 o 
   1 -10   1      178.74      208.05     39.44 o 
   2 -10   1       96.43      103.32     28.85 o 
   3 -10   1      363.58      387.35     53.49 o 
   4 -10   1       48.58       67.03     15.72 o 
   5 -10   1       54.28       92.92     18.76 o 
  -3  -9   1        2.88       14.05     10.49 o 
  -2  -9   1       48.26       28.38     15.27 o 
  -1  -9   1      488.80      488.61     57.89 o 
   0  -9   1      338.33      405.43     52.46 o 
   1  -9   1       64.30       65.76     22.67 o 
   2  -9   1      403.56      443.09     53.68 o 
   3  -9   1       38.58       34.88     12.35 o 
   4  -9   1      276.42      308.65     31.70 o 
   5  -9   1       56.96       60.98     20.23 o 
   6  -9   1       87.22      130.02     28.57 o 
  -4  -8   1       49.20       74.29     21.17 o 
  -3  -8   1       49.15       54.52     20.42 o 
  -2  -8   1        7.86        8.15     13.40 o 
  -1  -8   1       21.63       38.31     17.70 o 
   0  -8   1        6.04       -3.18     10.21 o 
   1  -8   1      403.04      450.68     50.49 o 
   2  -8   1      101.92      109.28     17.06 o 
   3  -8   1     4065.01     4145.56    179.48 o 
   4  -8   1      171.08      173.77     31.76 o 
   5  -8   1      518.11      522.24     57.89 o 
   6  -8   1       29.38       35.50     16.39 o 
   7  -8   1       48.14       65.29     20.52 o 
  -5  -7   1       95.32       95.96     18.61 o 
  -4  -7   1       96.88      125.90     29.60 o 
  -3  -7   1       10.12        1.50     12.37 o 
  -2  -7   1      321.47      283.65     40.75 o 
  -1  -7   1      119.73      103.32     24.64 o 
   0  -7   1      672.80      698.64     58.55 o 
   1  -7   1        3.49        5.01      6.23 o 
   2  -7   1     1485.91     1512.89     55.31 o 
   3  -7   1       14.45       14.43     12.18 o 
   4  -7   1      770.20      795.31     63.61 o 
   5  -7   1      127.96      142.11     29.98 o 
   6  -7   1       56.25       77.28     23.04 o 
   7  -7   1      230.14      270.54     43.28 o 
  -6  -6   1       34.63       58.83     18.83 o 
  -5  -6   1       27.64       29.32     12.23 o 
  -4  -6   1        7.22        9.27     11.62 o 
  -3  -6   1      740.53      712.69     62.20 o 
  -2  -6   1      201.55      211.99     32.88 o 
  -1  -6   1     1917.80     1742.09     86.74 o 
   0  -6   1       51.15       56.89     14.47 o 
   1  -6   1      767.30      782.30     47.07 o 
   2  -6   1        0.92       -0.99      5.12 o 
   3  -6   1      410.78      389.69     39.62 o 
   4  -6   1      104.93      108.66     23.23 o 
   5  -6   1      130.90      149.69     29.88 o 
   6  -6   1      735.56      666.32     64.82 o 
   7  -6   1       14.90       23.33     18.45 o 
   8  -6   1      107.35      109.69     30.82 o 
  -6  -5   1        0.17        3.56     11.33 o 
  -5  -5   1      104.09      122.65     19.82 o 
  -4  -5   1      285.97      297.98     40.37 o 
  -3  -5   1      190.12      152.50     27.63 o 
  -2  -5   1      488.44      533.20     46.46 o 
  -1  -5   1      329.94      339.00     14.91 o 
   0  -5   1     1133.21     1069.61     50.68 o 
   1  -5   1      168.36      163.68     14.74 o 
   2  -5   1     6306.95     6153.11    134.80 o 
   3  -5   1      150.47      183.70     26.32 o 
   4  -5   1      403.92      370.21     40.09 o 
   5  -5   1        1.86       13.96     11.99 o 
   6  -5   1        1.25       -0.28     11.62 o 
   7  -5   1       14.68       32.04     18.17 o 
   8  -5   1       10.91       11.33     17.24 o 
  -7  -4   1       38.12       26.04     14.80 o 
  -6  -4   1       67.17       76.68     16.88 o 
  -5  -4   1       30.32       22.20     10.79 o 
  -4  -4   1       45.26       56.92     12.68 o 
  -3  -4   1        3.48       -4.12      7.78 o 
  -2  -4   1      473.35      440.84     37.85 o 
  -1  -4   1     2110.03     2079.61     76.53 o 
   0  -4   1       42.18       35.44      6.33 o 
   1  -4   1      821.95      702.66     36.07 o 
   2  -4   1        6.13        9.37      7.87 o 
   3  -4   1     1601.57     1452.35     67.73 o 
   4  -4   1       61.56       63.42     17.89 o 
   5  -4   1     1149.26     1054.42     69.88 o 
   6  -4   1      177.30      139.86     29.60 o 
   7  -4   1       28.10       31.48     16.21 o 
   8  -4   1        6.24       15.46     14.71 o 
  -7  -3   1      155.97      117.28     27.92 o 
  -6  -3   1        2.10       -0.94      8.73 o 
  -5  -3   1      917.82      827.36     57.80 o 
  -4  -3   1      162.83      174.88     18.63 o 
  -3  -3   1      414.03      418.61     18.92 o 
  -2  -3   1     1111.28     1043.93     51.90 o 
  -1  -3   1      287.68      242.06     23.14 o 
   0  -3   1      100.77       88.70      7.91 o 
   1  -3   1      470.69      440.09     26.32 o 
   2  -3   1     3202.74     3004.66     81.40 o 
   3  -3   1       98.01       81.87     16.21 o 
   4  -3   1     3326.57     3297.87    108.10 o 
   5  -3   1        5.37        3.93     10.40 o 
   6  -3   1      302.05      342.59     36.39 o 
   7  -3   1       36.67       37.28     12.57 o 
   8  -3   1       37.18       42.72     18.92 o 
  -7  -2   1       11.15        8.62     14.52 o 
  -6  -2   1     1333.00     1314.35     56.80 o 
  -5  -2   1       56.41       79.14     13.67 o 
  -4  -2   1     2222.92     2198.63     83.67 o 
  -3  -2   1     1953.37     2029.78     54.89 o 
  -2  -2   1      189.12      178.07      9.56 o 
  -1  -2   1     3942.61     3949.01     78.22 o 
   0  -2   1      561.92      558.70     15.56 o 
   1  -2   1     1982.21     1851.13     48.71 o 
   2  -2   1      650.42      639.81     34.66 o 
   3  -2   1      926.35      813.64     36.91 o 
   4  -2   1      195.69      246.59     49.32 o 
   5  -2   1      442.74      449.42     23.29 o 
   6  -2   1       59.16       55.87     10.38 o 
   7  -2   1      255.81      267.16     27.91 o 
   8  -2   1      223.81      261.29     36.91 o 
  -7  -1   1       22.02       39.03     13.28 o 
  -6  -1   1        6.54        9.65      8.26 o 
  -5  -1   1      187.93      186.51     14.75 o 
  -4  -1   1     1768.25     1820.44    120.70 o 
  -3  -1   1     1614.77     1625.98    110.12 o 
  -2  -1   1    55304.13    49125.66   4507.18 o 
  -1  -1   1     4333.83     4505.26     66.70 o 
   0  -1   1     6064.84     6632.27     74.38 o 
   1  -1   1     1662.12     1802.03     54.71 o 
   2  -1   1      486.89      516.72     26.25 o 
   3  -1   1      937.95      892.79     41.92 o 
   4  -1   1      589.61      562.72     36.43 o 
   5  -1   1      223.97      243.25     16.87 o 
   6  -1   1       94.96      102.23     12.92 o 
   7  -1   1      157.23      150.02     23.61 o 
   8  -1   1       70.39      130.49     29.60 o 
  -7   0   1       18.51       18.34     10.47 o 
  -6   0   1      247.91      260.44     19.46 o 
  -5   0   1       35.03       36.27      8.34 o 
  -4   0   1      905.90      877.24     50.37 o 
  -3   0   1     1316.93     1392.39     84.26 o 
  -2   0   1     3849.11     3969.68    238.27 o 
  -1   0   1     3562.22     3705.47    197.09 o 
   0   0   1        5.02        8.52      2.72 o 
   1   0   1     3731.12     4209.88     47.05 o 
   2   0   1     3755.21     4274.94    129.27 o 
   3   0   1     1290.25     1323.61     46.42 o 
   4   0   1       30.28       39.14      6.58 o 
   5   0   1       94.87       94.87     13.39 o 
   6   0   1       12.28       17.51      9.04 o 
   7   0   1       88.22      104.26     27.92 o 
   8   0   1       49.99       63.51     20.14 o 
  -7   1   1      173.10      189.43     28.31 o 
  -6   1   1        0.41        0.36      5.21 o 
  -5   1   1      304.51      312.53     21.29 o 
  -4   1   1        0.46        2.39      3.54 o 
  -3   1   1       93.86       86.08      7.97 o 
  -2   1   1      860.13      834.97     51.26 o 
  -1   1   1     1222.85     1269.34    112.50 o 
   0   1   1     1770.77     1879.83     28.21 o 
   1   1   1     1004.37     1037.21     25.11 o 
   2   1   1     1613.97     1728.04     60.14 o 
   3   1   1        6.57        4.38      3.49 o 
   4   1   1      586.28      581.01     30.40 o 
   5   1   1        0.01       -1.43      4.53 o 
   6   1   1      316.90      330.68     42.81 o 
   7   1   1       16.07       11.15     14.71 o 
   8   1   1       16.85       31.66     13.49 o 
  -8   2   1      135.26      154.19     33.26 o 
  -7   2   1        3.56       -2.29      6.02 o 
  -6   2   1      347.39      384.09     24.05 o 
  -5   2   1       12.16       11.02      5.83 o 
  -4   2   1     1437.33     1375.15     96.21 o 
  -3   2   1      602.99      533.13     64.03 o 
  -2   2   1      996.36      844.86     41.22 o 
  -1   2   1      385.44      385.21     16.25 o 
   0   2   1     1590.24     1535.60     54.99 o 
   1   2   1      892.65     1022.96     66.04 o 
   2   2   1      648.09      672.57     23.03 o 
   3   2   1      914.11      839.60     42.50 o 
   4   2   1      394.89      386.89     23.32 o 
   5   2   1      255.13      300.26     32.69 o 
   6   2   1       96.43       74.19     23.51 o 
   7   2   1      153.36      168.15     33.16 o 
  -8   3   1        3.16       22.11     16.02 o 
  -7   3   1      247.53      207.68     36.25 o 
  -6   3   1       43.47       39.34     17.61 o 
  -5   3   1     1191.25     1025.47     66.70 o 
  -4   3   1        1.19       -1.31      5.71 o 
  -3   3   1     1387.20     1198.68     59.58 o 
  -2   3   1      397.07      338.55     28.57 o 
  -1   3   1     1194.93     1107.85     32.12 o 
   0   3   1     4603.77     4836.19     84.73 o 
   1   3   1        1.60        4.37      3.74 o 
   2   3   1      522.97      526.74     20.75 o 
   3   3   1      326.63      309.92     18.40 o 
   4   3   1      350.22      365.39     31.29 o 
   5   3   1       39.29       41.87     17.99 o 
   6   3   1      288.89      262.57     41.87 o 
   7   3   1        1.03        8.62     10.21 o 
  -8   4   1       68.00      104.54     28.95 o 
  -7   4   1        0.41        3.00     13.11 o 
  -6   4   1      211.53      166.74     31.76 o 
  -5   4   1       54.44       52.74     18.27 o 
  -4   4   1     1081.07      980.32     62.86 o 
  -3   4   1     1197.83     1192.59     63.23 o 
  -2   4   1     3961.54     4033.37    163.89 o 
  -1   4   1     2732.46     2754.34     57.45 o 
   0   4   1     4000.80     4257.22    124.31 o 
   1   4   1       76.26       67.16      8.30 o 
   2   4   1       17.34       15.92     10.96 o 
   3   4   1       78.82       50.59     16.49 o 
   4   4   1       20.23       30.73     15.27 o 
   5   4   1      185.79      189.51     34.94 o 
   6   4   1        0.56        3.47      9.65 o 
  -8   5   1       54.53       38.69     21.36 o 
  -7   5   1       17.07       28.48     17.70 o 
  -6   5   1       71.58       51.90     20.61 o 
  -5   5   1      412.24      343.51     42.44 o 
  -4   5   1       17.19       18.17     11.33 o 
  -3   5   1      672.31      622.48     48.71 o 
  -2   5   1      304.28      299.58     22.09 o 
  -1   5   1     1502.79     1460.49     45.99 o 
   0   5   1     1047.04     1039.83     36.76 o 
   1   5   1      224.92      225.28     16.33 o 
   3   5   1      136.84      145.67     28.76 o 
   4   5   1      257.81      278.97     41.31 o 
   5   5   1        1.34        2.06      8.62 o 
   6   5   1       22.89       25.11     12.83 o 
  -8   6   1      121.14      150.91     37.28 o 
  -7   6   1      270.40      257.05     43.93 o 
  -6   6   1      570.18      561.12     60.14 o 
  -5   6   1       14.90       12.18     12.08 o 
  -4   6   1      168.39      141.83     27.26 o 
  -3   6   1      515.91      467.28     31.13 o 
  -2   6   1      529.78      502.18     30.83 o 
  -1   6   1      192.15      177.99     24.22 o 
   0   6   1      222.69      213.03     18.41 o 
   1   6   1      366.57      325.81     40.47 o 
   2   6   1       16.78       14.24     14.15 o 
   3   6   1      376.09      331.43     45.06 o 
   4   6   1        5.31        3.00     10.59 o 
   5   6   1       41.82       66.60     20.23 o 
  -7   7   1      137.19      154.38     31.48 o 
  -6   7   1        8.65       11.15     10.96 o 
  -5   7   1       32.92       57.61     20.80 o 
  -4   7   1        3.74       10.49      9.36 o 
  -3   7   1       33.76       35.58     11.19 o 
  -2   7   1       31.52       36.87     11.32 o 
  -1   7   1      516.58      536.32     33.02 o 
   0   7   1        3.65       10.21     14.15 o 
   1   7   1      211.24      232.41     37.19 o 
   2   7   1      225.37      231.01     39.25 o 
   3   7   1        0.64       22.58     13.68 o 
   4   7   1       83.30       79.34     21.64 o 
  -7   8   1        8.16       23.33     10.02 o 
  -6   8   1      344.79      443.56     56.02 o 
  -5   8   1       68.27       87.74     18.02 o 
  -4   8   1      323.17      369.59     33.16 o 
  -3   8   1        1.93        4.46      7.81 o 
  -2   8   1       76.32       96.89     16.17 o 
  -1   8   1       10.92       20.80     15.08 o 
   0   8   1       48.66       63.98     21.26 o 
   1   8   1       74.51       73.72     24.17 o 
   2   8   1       50.77       45.99     21.64 o 
   3   8   1       67.26       71.66     22.20 o 
  -6   9   1       18.41       41.03     13.49 o 
  -5   9   1      120.72      140.76     22.09 o 
  -4   9   1       28.86       22.97     11.99 o 
  -3   9   1      265.08      286.56     29.48 o 
  -2   9   1       75.13       88.99     26.23 o 
  -1   9   1       98.93       84.31     25.67 o 
   0   9   1       69.19       65.20     23.79 o 
   1   9   1       13.06       19.58     16.30 o 
   2   9   1       38.72       51.52     22.58 o 
  -4  10   1      130.42      213.30     40.75 o 
  -3  10   1        2.46        7.87     15.46 o 
  -2  10   1      343.23      341.45     50.49 o 
  -1  10   1       25.96       45.34     23.61 o 
   0  10   1      247.33      238.41     44.59 o 
   1 -11   2      209.82      230.82     44.87 o 
   2 -11   2        7.41        7.68     17.33 o 
   3 -11   2       91.66      105.95     32.69 o 
  -2 -10   2       37.75       61.83     18.27 o 
  -1 -10   2      263.25      265.95     42.53 o 
   0 -10   2      258.89      244.87     41.31 o 
   1 -10   2       45.08       70.82     24.17 o 
   2 -10   2      313.95      390.82     53.58 o 
   3 -10   2       22.17       40.56     20.33 o 
   4 -10   2      228.45      277.12     31.09 o 
   5 -10   2       14.16       30.00     11.12 o 
  -3  -9   2       21.57       28.01     13.77 o 
  -2  -9   2       82.47      117.19     27.92 o 
  -1  -9   2      215.85      248.99     40.94 o 
   0  -9   2       22.99       33.63     17.70 o 
   1  -9   2     2766.43     2608.79    128.52 o 
   2  -9   2       35.60       43.84     19.77 o 
   3  -9   2      629.72      644.92     42.85 o 
   4  -9   2       37.28       36.88     12.58 o 
   5  -9   2      148.22      167.12     33.63 o 
   6  -9   2        6.54       22.67     11.24 o 
  -4  -8   2       31.45       28.85     14.33 o 
  -3  -8   2       77.85      100.89     28.20 o 
  -2  -8   2      102.06      104.73     27.73 o 
  -1  -8   2      105.81       92.65     25.48 o 
   0  -8   2      734.45      681.96     62.11 o 
   1  -8   2      377.90      392.32     47.12 o 
   2  -8   2      733.88      710.14     61.59 o 
   3  -8   2        5.47        0.72      7.71 o 
   4  -8   2      175.20      173.49     31.76 o 
   5  -8   2       52.95       63.61     21.83 o 
   6  -8   2      110.14      146.32     31.48 o 
   7  -8   2        0.69        1.22      7.59 o 
  -5  -7   2       38.70       31.94     12.45 o 
  -4  -7   2      219.27      214.99     38.13 o 
  -3  -7   2      107.94       94.43     25.67 o 
  -2  -7   2      463.37      424.63     48.62 o 
  -1  -7   2      153.88      150.54     28.48 o 
   0  -7   2      140.43      143.70     27.17 o 
   1  -7   2      105.71       99.19     13.97 o 
   2  -7   2       15.44       16.07      7.83 o 
   3  -7   2      185.77      171.52     28.76 o 
   4  -7   2      473.55      400.56     45.25 o 
   5  -7   2      189.66      226.70     37.47 o 
   6  -7   2       66.53       55.92     19.95 o 
   7  -7   2       76.21       93.58     25.29 o 
  -6  -6   2        0.12        2.90      7.96 o 
  -5  -6   2      149.35      150.95     22.46 o 
  -4  -6   2       14.22       10.02     12.74 o 
  -3  -6   2      435.01      314.47     40.56 o 
  -2  -6   2       89.77       97.14     23.04 o 
  -1  -6   2      835.72      837.46     58.92 o 
   0  -6   2     2176.85     2167.00     76.63 o 
   1  -6   2      457.73      412.93     25.27 o 
   2  -6   2      316.55      313.35     31.94 o 
   3  -6   2      426.30      425.48     41.31 o 
   4  -6   2        4.32        6.00      9.65 o 
   5  -6   2       41.80       48.90     19.20 o 
   6  -6   2       17.30        8.99     13.68 o 
   7  -6   2       92.92       94.61     28.48 o 
   8  -6   2        1.54       14.71     17.52 o 
  -6  -5   2       25.58       49.84     14.18 o 
  -5  -5   2        8.86        5.05      8.63 o 
  -4  -5   2      182.29      170.53     21.17 o 
  -3  -5   2       35.47       43.18     16.11 o 
  -2  -5   2      887.54      946.41     59.77 o 
  -1  -5   2       56.01       48.42      6.71 o 
   0  -5   2     1444.94     1361.69     37.72 o 
   1  -5   2     1248.10     1210.20     51.90 o 
   2  -5   2      391.76      374.33     33.16 o 
   3  -5   2     1955.96     1850.20     81.22 o 
   4  -5   2        1.31       -4.59      8.15 o 
   5  -5   2      281.76      234.85     35.50 o 
   6  -5   2       14.64       24.17     16.77 o 
   7  -5   2       57.76       99.77     26.60 o 
   8  -5   2        8.14       22.86     16.39 o 
  -7  -4   2      195.48      188.20     33.63 o 
  -6  -4   2        8.37       15.29     10.42 o 
  -5  -4   2      185.00      186.25     27.77 o 
  -4  -4   2       14.25       16.87      8.48 o 
  -3  -4   2      501.00      502.85     42.81 o 
  -2  -4   2       69.65       58.45     14.99 o 
  -1  -4   2      643.27      609.96     17.79 o 
   0  -4   2     1363.77     1368.87     49.84 o 
   1  -4   2     2882.96     2971.31     76.53 o 
   2  -4   2     4790.50     4688.58    111.19 o 
   3  -4   2     1939.47     2006.26     80.37 o 
   4  -4   2      965.72      848.61     57.89 o 
   5  -4   2       31.36       31.57     15.08 o 
   6  -4   2      223.82      197.38     34.66 o 
   7  -4   2        0.12        5.43     15.36 o 
   8  -4   2      127.35      129.84     32.41 o 
  -7  -3   2       34.18       27.79     13.63 o 
  -6  -3   2      660.75      592.04     48.99 o 
  -5  -3   2      199.73      162.84     19.93 o 
  -4  -3   2      141.29      150.97     17.39 o 
  -3  -3   2      220.37      235.17     11.72 o 
  -2  -3   2      797.41      820.79     44.12 o 
  -1  -3   2        1.10        0.13      3.37 o 
   0  -3   2      319.35      253.15     27.92 o 
   1  -3   2     1009.74      927.96     39.53 o 
   2  -3   2     1781.78     1755.30     63.42 o 
   3  -3   2      722.93      625.01     42.72 o 
   4  -3   2       91.71       64.82     16.49 o 
   5  -3   2     1483.20     1491.29    159.39 o 
   6  -3   2      245.92      260.16     32.18 o 
   7  -3   2      265.40      273.02     29.40 o 
   8  -3   2        5.71       12.64     10.03 o 
  -7  -2   2       50.42       53.58     22.48 o 
  -6  -2   2      118.78      109.07     17.38 o 
  -5  -2   2      590.62      619.11     45.90 o 
  -4  -2   2     4717.01     5115.20     68.06 o 
  -3  -2   2     4853.16     5081.43     80.20 o 
  -2  -2   2      306.15      306.07     13.08 o 
  -1  -2   2     2953.62     3223.46    203.93 o 
   0  -2   2     1822.45     1969.35     45.06 o 
   1  -2   2     1766.37     1807.76     52.08 o 
   2  -2   2      366.63      345.88     31.48 o 
   3  -2   2       34.04       34.91      7.63 o 
   4  -2   2      446.92      440.01     27.42 o 
   5  -2   2       44.47       50.57     11.46 o 
   6  -2   2      416.23      441.36     50.07 o 
   7  -2   2        3.40       12.47      9.80 o 
   8  -2   2       64.19       74.49     16.46 o 
  -7  -1   2       24.17       24.82     17.05 o 
  -6  -1   2      269.35      305.35     27.07 o 
  -5  -1   2        3.82       13.67      5.54 o 
  -4  -1   2     2268.66     2433.15     67.19 o 
  -3  -1   2      164.54      174.27     11.05 o 
  -2  -1   2      360.26      353.83     16.74 o 
  -1  -1   2        0.89        3.49      2.47 o 
   0  -1   2      318.66      327.12     17.99 o 
   1  -1   2      564.34      558.54     19.26 o 
   2  -1   2     2605.15     2505.01     49.15 o 
   3  -1   2       28.76       28.68      5.33 o 
   4  -1   2       13.95       13.57      4.78 o 
   5  -1   2      174.68      170.67     14.34 o 
   6  -1   2       32.42       37.81     11.72 o 
   7  -1   2       44.38       39.72     13.21 o 
   8  -1   2       31.46       28.38     14.05 o 
  -8   0   2       55.93       79.62     27.82 o 
  -7   0   2       64.66       68.29     22.58 o 
  -6   0   2       54.46       63.91     10.97 o 
  -5   0   2        5.68        8.44      5.53 o 
  -4   0   2      102.12       99.25      9.81 o 
  -3   0   2     1312.36     1315.23     47.10 o 
  -2   0   2      129.77      123.74      7.42 o 
  -1   0   2      853.37      866.32     23.84 o 
   0   0   2     2925.81     3217.41     97.30 o 
   1   0   2     1078.79     1112.06     27.34 o 
   2   0   2     1166.18     1200.97     44.74 o 
   3   0   2      861.82      880.56     36.06 o 
   4   0   2     1443.42     1478.28     37.85 o 
   5   0   2       92.48      105.07     15.55 o 
   6   0   2      100.50       91.42     15.78 o 
   7   0   2        8.37       15.83     14.24 o 
   8   0   2        5.51       20.05     13.40 o 
  -8   1   2       41.13       61.83     23.70 o 
  -7   1   2      119.42      115.51     19.79 o 
  -6   1   2      285.74      297.42     38.02 o 
  -5   1   2       91.98       88.42     10.69 o 
  -4   1   2     1320.90     1318.61     45.37 o 
  -3   1   2      387.09      409.54     17.90 o 
  -2   1   2     1317.78     1215.68     34.44 o 
  -1   1   2     2545.57     2659.87     47.08 o 
   0   1   2     2192.70     2326.51     41.64 o 
   1   1   2      528.46      518.65     19.89 o 
   2   1   2       18.85       12.74      5.41 o 
   3   1   2     1045.15     1029.49     34.55 o 
   4   1   2        1.55       -0.34      4.08 o 
   5   1   2      531.42      478.26     32.55 o 
   6   1   2       97.76      129.74     29.23 o 
   7   1   2      139.66      173.39     34.29 o 
  -8   2   2       45.94       59.98     16.43 o 
  -7   2   2      272.29      286.83     54.14 o 
  -6   2   2      217.30      199.47     26.70 o 
  -5   2   2      660.83      644.32     36.35 o 
  -4   2   2        2.00        3.46      5.82 o 
  -3   2   2      451.50      441.41     48.43 o 
  -2   2   2      658.23      695.08     40.00 o 
  -1   2   2      431.28      358.59     16.77 o 
   0   2   2      151.25      136.34     11.09 o 
   1   2   2     2572.47     2562.48    170.63 o 
   2   2   2      609.56      568.79     62.06 o 
   3   2   2      857.24      863.71     33.18 o 
   4   2   2      778.62      722.41     40.20 o 
   5   2   2      135.56      127.96     27.54 o 
   6   2   2       29.71       43.93     19.02 o 
   7   2   2       25.19       20.61     13.02 o 
  -8   3   2       17.04       43.47     20.23 o 
  -7   3   2       15.40        9.65     14.05 o 
  -6   3   2      246.69      213.77     35.50 o 
  -5   3   2       11.49        2.90     10.21 o 
  -4   3   2     3275.16     3111.54    109.32 o 
  -3   3   2       59.83       80.66     17.33 o 
  -2   3   2     7823.82     7795.57    286.09 o 
  -1   3   2       75.77       80.34      9.61 o 
   0   3   2       11.09       31.40      6.48 o 
   1   3   2      175.52      176.48     14.18 o 
   2   3   2       17.86       10.15      5.45 o 
   3   3   2      240.26      233.41     17.81 o 
   4   3   2      223.01      234.78     21.96 o 
   5   3   2       73.92       91.52     25.85 o 
   6   3   2       36.07       31.19     17.24 o 
   7   3   2        0.69        9.65     10.49 o 
  -8   4   2        1.96       16.11     16.67 o 
  -7   4   2       69.82       86.37     26.04 o 
  -6   4   2      377.27      390.54     48.43 o 
  -5   4   2      514.05      473.06     48.90 o 
  -4   4   2       15.03        8.71     10.02 o 
  -3   4   2     1252.97     1086.36     62.67 o 
  -2   4   2       39.64       58.37     10.59 o 
  -1   4   2      814.35      700.60     30.27 o 
   0   4   2     1238.22     1304.00     40.41 o 
   1   4   2       56.33       41.55      7.81 o 
   2   4   2      357.56      395.80     37.00 o 
   3   4   2      182.67      159.62     28.85 o 
   4   4   2        4.39       12.18     13.40 o 
   5   4   2      186.68      200.56     37.10 o 
   6   4   2       46.42       69.23     20.70 o 
  -8   5   2      124.69      161.87     37.47 o 
  -7   5   2      100.46      128.90     31.66 o 
  -6   5   2        8.22       16.39     14.89 o 
  -5   5   2      656.81      624.73     58.36 o 
  -4   5   2      153.32      123.65     24.92 o 
  -3   5   2      113.15      115.58     15.11 o 
  -2   5   2     1019.93      962.33     48.90 o 
  -1   5   2       30.71       39.57      9.27 o 
   0   5   2      571.29      520.16     39.34 o 
   1   5   2      291.07      307.40     35.22 o 
   2   5   2      455.60      425.76     45.99 o 
   3   5   2       31.04       32.88     16.49 o 
   4   5   2       30.16       39.53     18.74 o 
   5   5   2        5.04       20.89     13.02 o 
   6   5   2       22.19       33.07     14.52 o 
  -7   6   2        2.37       12.27     16.02 o 
  -6   6   2       84.30      113.25     28.01 o 
  -5   6   2       27.93       17.33     14.80 o 
  -4   6   2       42.26       47.31     11.52 o 
  -3   6   2      642.36      680.34     37.98 o 
  -2   6   2       96.48      124.93     16.67 o 
  -1   6   2      252.54      234.42     21.31 o 
   0   6   2        7.41        3.74      5.87 o 
   1   6   2      198.11      196.44     33.26 o 
   2   6   2       89.78       98.17     26.04 o 
   3   6   2      151.28      168.99     34.38 o 
   4   6   2      108.69       91.62     25.48 o 
   5   6   2       50.80       74.66     21.08 o 
  -7   7   2      198.62      225.48     38.78 o 
  -6   7   2       91.53      131.43     29.23 o 
  -5   7   2       27.83       36.52     12.78 o 
  -4   7   2        8.71       20.77     11.13 o 
  -3   7   2       47.57       49.19     12.85 o 
  -2   7   2       81.44      109.42     16.78 o 
  -1   7   2        5.78        8.68      7.85 o 
   0   7   2      501.92      512.41     53.30 o 
   1   7   2       13.46       -1.31     12.37 o 
   2   7   2      354.94      295.83     44.87 o 
   3   7   2        0.26        0.37     14.15 o 
   4   7   2      152.67      134.80     29.60 o 
  -6   8   2      143.88      159.72     32.13 o 
  -5   8   2      106.18      119.81     28.38 o 
  -4   8   2       42.06       50.02     14.71 o 
  -3   8   2      203.28      246.96     26.44 o 
  -2   8   2        2.26       -0.63      7.19 o 
  -1   8   2       27.40       39.25     19.02 o 
   0   8   2        3.15       15.08     14.61 o 
   1   8   2      141.51      124.96     30.63 o 
   2   8   2        0.48        8.52     13.58 o 
   3   8   2      110.36      145.85     35.03 o 
  -5   9   2       43.81       77.00     20.33 o 
  -4   9   2      285.82      344.29     33.69 o 
  -3   9   2       28.38       45.81     20.23 o 
  -2   9   2      377.51      358.97     49.46 o 
  -1   9   2       18.30       16.39     14.05 o 
   0   9   2      181.75      238.78     42.53 o 
   1   9   2       92.00       72.04     26.51 o 
   2   9   2       68.04       71.57     26.98 o 
  -3  10   2        6.24       19.30     20.33 o 
  -2  10   2       12.73       24.92     19.58 o 
  -1  10   2      342.56      373.30     54.43 o 
   0 -11   3       62.02       65.10     18.17 o 
   1 -11   3      130.91      169.83     35.78 o 
   2 -11   3       62.93       56.96     23.51 o 
   3 -11   3       43.32       75.78     28.76 o 
  -2 -10   3       42.32       56.96     19.86 o 
  -1 -10   3      633.64      651.42     69.51 o 
   0 -10   3      267.99      252.83     41.87 o 
   1 -10   3      126.97      131.99     30.26 o 
   2 -10   3      298.88      318.87     48.90 o 
   3 -10   3       64.26       75.22     25.48 o 
   4 -10   3      111.64      161.46     24.02 o 
   5 -10   3      115.24      129.74     28.57 o 
  -3  -9   3       60.93       67.26     21.08 o 
  -2  -9   3       99.23       90.30     26.04 o 
  -1  -9   3      457.08      488.99     56.77 o 
   0  -9   3      187.14      139.48     30.91 o 
   1  -9   3      112.76      138.27     30.73 o 
   2  -9   3       13.35       28.95     17.05 o 
   3  -9   3       68.54       81.59     16.64 o 
   4  -9   3      115.97      131.90     28.48 o 
   5  -9   3      133.83      158.03     32.32 o 
   6  -9   3       79.21       77.56     22.48 o 
  -4  -8   3      170.94      197.66     37.00 o 
  -3  -8   3        2.23        7.49     13.11 o 
  -2  -8   3       58.38       55.64     20.98 o 
  -1  -8   3       35.94       27.17     16.30 o 
   0  -8   3       71.04       75.60     22.01 o 
   1  -8   3        2.88        2.06     10.30 o 
   2  -8   3       27.06       26.33     10.46 o 
   3  -8   3      259.15      262.95     35.69 o 
   4  -8   3        3.56       11.33     12.27 o 
   5  -8   3      187.87      185.76     35.22 o 
   6  -8   3       63.07       64.82     21.73 o 
   7  -8   3      285.66      312.60     47.77 o 
  -5  -7   3       95.00      122.55     21.29 o 
  -4  -7   3       38.98       51.33     20.05 o 
  -3  -7   3      277.64      274.38     40.47 o 
  -2  -7   3       19.05       35.97     16.67 o 
  -1  -7   3      831.68      817.98     63.14 o 
   0  -7   3        0.15        9.46     10.02 o 
   1  -7   3      778.58      719.73     38.88 o 
   2  -7   3       85.71       79.81     18.64 o 
   3  -7   3      278.95      255.64     34.29 o 
   4  -7   3       13.44       14.43     12.74 o 
   5  -7   3        3.09        0.84     10.87 o 
   6  -7   3       45.48       79.62     23.33 o 
   7  -7   3        1.47       16.77     17.80 o 
  -6  -6   3       10.67       28.45     11.19 o 
  -5  -6   3       59.57       70.11     16.88 o 
  -4  -6   3      335.41      326.70     30.83 o 
  -3  -6   3      123.25      106.88     24.36 o 
  -2  -6   3     1256.25     1149.41     70.82 o 
  -1  -6   3       96.26       81.12     20.14 o 
   0  -6   3      707.17      712.05     30.42 o 
   1  -6   3      247.01      227.09     19.17 o 
   2  -6   3      526.86      471.75     39.81 o 
   3  -6   3      138.87      131.15     24.17 o 
   4  -6   3      381.91      358.97     41.50 o 
   5  -6   3      126.56      132.65     28.57 o 
   6  -6   3        4.26        7.12     13.49 o 
   7  -6   3       81.56       95.36     27.26 o 
   8  -6   3        4.03       17.99     19.39 o 
  -6  -5   3       19.63       37.22     12.79 o 
  -5  -5   3       83.31       73.08     16.16 o 
  -4  -5   3        7.76       14.09      8.74 o 
  -3  -5   3      172.10      171.99     27.92 o 
  -2  -5   3        1.79        5.34      8.06 o 
  -1  -5   3     3017.05     3132.67     82.06 o 
   0  -5   3      751.05      796.97     29.92 o 
   1  -5   3     6295.28     6452.50    126.93 o 
   2  -5   3      633.14      624.91     43.65 o 
   3  -5   3      440.70      345.20     35.97 o 
   4  -5   3       96.56       76.35     18.92 o 
   5  -5   3      237.16      218.08     34.19 o 
   6  -5   3      286.15      262.11     40.37 o 
   7  -5   3       52.86       70.35     23.04 o 
   8  -5   3        8.07       26.32     19.11 o 
  -7  -4   3       10.60        7.87     15.55 o 
  -6  -4   3        3.96        2.24      8.24 o 
  -5  -4   3        1.29        3.49      8.28 o 
  -4  -4   3      139.11      142.33     26.23 o 
  -3  -4   3      515.74      474.55     29.46 o 
  -2  -4   3      876.18      916.36     61.08 o 
  -1  -4   3      116.14      126.92     10.62 o 
   0  -4   3     1683.76     1736.06    111.57 o 
   1  -4   3       28.97       26.79      8.43 o 
   2  -4   3      663.62      577.70     39.81 o 
   3  -4   3     1260.91     1207.11     63.89 o 
   4  -4   3       11.04        1.97      8.15 o 
   5  -4   3      653.49      605.33     54.24 o 
   6  -4   3       62.58       47.68     18.27 o 
   7  -4   3       98.22       90.02     26.42 o 
   8  -4   3       41.66       50.59     22.29 o 
  -7  -3   3       52.24       47.31     20.80 o 
  -6  -3   3      227.42      165.38     21.26 o 
  -5  -3   3      975.67      882.55     61.12 o 
  -4  -3   3      194.26      216.34     20.25 o 
  -3  -3   3      714.21      711.85     22.13 o 
  -2  -3   3     1470.80     1644.28    112.69 o 
  -1  -3   3      178.00      149.20     10.59 o 
   0  -3   3      299.42      310.91     21.83 o 
   2  -3   3      273.68      295.45     27.54 o 
   3  -3   3      180.15      118.78     19.77 o 
   4  -3   3      756.64      836.11     89.18 o 
   5  -3   3      288.68      254.36     24.46 o 
   6  -3   3      146.24      133.81     20.47 o 
   7  -3   3       37.30       41.52     13.67 o 
   8  -3   3       48.75       57.37     14.41 o 
  -8  -2   3        8.39       13.68     21.17 o 
  -7  -2   3       29.68       50.12     20.70 o 
  -6  -2   3      356.20      299.58     41.50 o 
  -5  -2   3      101.27      109.94     15.77 o 
  -4  -2   3       64.08       66.92      8.46 o 
  -3  -2   3     1148.24     1149.02     28.61 o 
  -2  -2   3      176.40      161.08      9.95 o 
  -1  -2   3      200.25      209.62     14.85 o 
   0  -2   3     5798.67     5848.48     96.49 o 
   1  -2   3       78.40       96.95     13.96 o 
   2  -2   3       92.23      139.86     18.45 o 
   3  -2   3       70.04       92.86     12.23 o 
   4  -2   3        8.24        8.53      6.38 o 
   5  -2   3       91.39       89.06     14.99 o 
   6  -2   3       13.83        9.88      8.15 o 
   7  -2   3      104.49      125.05     20.50 o 
   8  -2   3       15.53       38.33     12.37 o 
  -8  -1   3       47.53       66.79     26.14 o 
  -7  -1   3       14.02       11.99     16.21 o 
  -6  -1   3      229.71      253.58     37.47 o 
  -5  -1   3      125.61      115.13     11.91 o 
  -4  -1   3      975.40      992.11     29.66 o 
  -3  -1   3     1212.19     1204.49     28.34 o 
  -2  -1   3      796.62      885.34     24.13 o 
  -1  -1   3      631.97      624.30     15.00 o 
   0  -1   3       35.98       34.09      5.40 o 
   1  -1   3     2480.94     2727.35     68.96 o 
   2  -1   3      562.88      565.76     25.23 o 
   3  -1   3     2308.52     2242.82     68.90 o 
   4  -1   3       60.45       69.39      8.45 o 
   5  -1   3      308.97      318.84     26.76 o 
   6  -1   3        8.63        7.52      8.04 o 
   7  -1   3       80.20      100.03     18.70 o 
   8  -1   3       48.37       55.64     18.08 o 
  -8   0   3        7.86       13.21     17.14 o 
  -7   0   3      127.17      145.48     31.29 o 
  -6   0   3      168.60      172.69     21.12 o 
  -5   0   3      348.29      351.17     24.39 o 
  -4   0   3      150.51      149.13     11.59 o 
  -3   0   3     2025.35     2083.51     40.18 o 
  -2   0   3      862.35      853.15     48.34 o 
  -1   0   3      656.71      687.78     26.00 o 
   0   0   3     2001.68     2119.19     37.37 o 
   1   0   3      595.97      617.60     58.31 o 
   2   0   3      322.40      276.53     17.94 o 
   3   0   3      280.07      283.62     21.87 o 
   4   0   3      967.55      958.58     43.00 o 
   5   0   3      105.93       88.92     14.60 o 
   6   0   3      177.43      179.75     35.50 o 
   7   0   3       60.66       57.33     20.23 o 
   8   0   3       80.15       78.69     21.26 o 
  -8   1   3      133.84      191.66     39.06 o 
  -7   1   3       66.70       64.14     15.80 o 
  -6   1   3       52.65       66.02     14.66 o 
  -5   1   3       11.70       14.29      6.04 o 
  -4   1   3       58.21       55.72     10.79 o 
  -3   1   3      251.00      224.60     26.14 o 
  -2   1   3      123.02      105.17      8.67 o 
  -1   1   3     3071.80     3159.70     55.84 o 
   0   1   3      236.63      267.42     14.72 o 
   1   1   3     1252.21     1242.00     34.95 o 
   2   1   3       45.96       52.78      8.71 o 
   3   1   3     1816.53     1833.06     87.77 o 
   4   1   3       11.84       14.46      7.68 o 
   5   1   3      599.46      610.50     66.28 o 
   6   1   3        6.10       -4.12     11.62 o 
   7   1   3       92.25      108.76     26.42 o 
  -8   2   3        6.97       12.93     12.20 o 
  -7   2   3       81.65       84.58     17.80 o 
  -6   2   3      528.36      533.37     60.89 o 
  -5   2   3      193.84      181.04     20.80 o 
  -4   2   3     2577.88     2704.39    165.10 o 
  -3   2   3      396.95      369.49     24.31 o 
  -2   2   3      863.07      981.87     63.33 o 
  -1   2   3     2298.46     2376.67     81.03 o 
   0   2   3        6.05        6.64      4.32 o 
   1   2   3      131.01      130.95     12.48 o 
   2   2   3     2137.08     2179.00     53.25 o 
   3   2   3        3.76        7.31      6.34 o 
   4   2   3      425.51      397.97     27.27 o 
   5   2   3      120.28       93.96     24.54 o 
   6   2   3      113.64      110.26     28.10 o 
   7   2   3       45.77       37.66     15.36 o 
  -8   3   3      211.65      223.32     41.50 o 
  -7   3   3       32.00       24.82     17.24 o 
  -6   3   3      176.50      160.94     31.38 o 
  -5   3   3      127.77      131.99     26.98 o 
  -4   3   3      313.13      275.69     34.10 o 
  -3   3   3      132.79      106.28     11.97 o 
  -2   3   3       14.04       12.37      5.23 o 
  -1   3   3      386.11      342.79     20.21 o 
   0   3   3       63.30       66.13      9.50 o 
   1   3   3      308.58      318.84     20.64 o 
   2   3   3      346.17      324.66     21.83 o 
   3   3   3      782.57      757.17     38.69 o 
   4   3   3        5.16       10.49     11.62 o 
   5   3   3      261.15      261.92     41.97 o 
   6   3   3       35.51       49.55     19.86 o 
  -8   4   3       18.89       43.09     22.01 o 
  -7   4   3      280.91      284.68     44.78 o 
  -6   4   3        9.64       15.18     15.55 o 
  -5   4   3      385.12      333.11     42.62 o 
  -4   4   3      404.19      374.80     41.50 o 
  -3   4   3      256.35      227.25     19.28 o 
  -2   4   3      547.99      462.80     26.30 o 
  -1   4   3       12.46       -0.54      4.81 o 
   0   4   3      903.87      885.22     35.87 o 
   1   4   3      425.92      436.19     25.93 o 
   2   4   3      473.54      427.19     26.08 o 
   3   4   3       54.35       42.53     18.36 o 
   4   4   3      250.48      266.13     41.22 o 
   5   4   3        2.99        7.12      9.18 o 
   6   4   3       65.40       85.06     21.55 o 
  -8   5   3       32.96       52.55     24.26 o 
  -7   5   3       91.36       99.11     28.01 o 
  -6   5   3       57.24       66.23     24.36 o 
  -5   5   3      114.36      106.60     25.76 o 
  -4   5   3      296.40      320.58     25.67 o 
  -3   5   3        1.32        2.77      5.86 o 
  -2   5   3      517.16      521.06     30.56 o 
  -1   5   3      361.07      355.30     25.08 o 
   0   5   3       96.47       91.04     13.36 o 
   1   5   3     1129.26     1178.35    146.70 o 
   2   5   3       67.92       41.03     17.99 o 
   3   5   3      328.68      281.12     42.06 o 
   4   5   3        0.47        4.68     11.99 o 
   5   5   3      211.92      201.22     37.56 o 
  -7   6   3       14.89       29.04     20.33 o 
  -6   6   3       37.93       35.13     16.02 o 
  -5   6   3       76.20       88.34     24.36 o 
  -4   6   3        1.40        2.54      7.15 o 
  -3   6   3      236.14      257.00     26.46 o 
  -2   6   3      662.45      661.99     37.29 o 
  -1   6   3      107.45      104.74     15.16 o 
   0   6   3      623.56      606.49     34.73 o 
   1   6   3      481.70      533.95     54.24 o 
   2   6   3      562.97      499.57     55.18 o 
   3   6   3        9.87        8.52     12.37 o 
   4   6   3      250.32      237.84     42.81 o 
   5   6   3       31.12       20.98      9.93 o 
  -6   7   3      116.18      165.90     32.79 o 
  -5   7   3       14.29       30.16     17.42 o 
  -4   7   3      109.04      132.06     20.09 o 
  -3   7   3       34.23       15.86      9.54 o 
  -2   7   3      207.09      215.12     23.50 o 
  -1   7   3       38.46       51.85     12.54 o 
   0   7   3      182.53      210.02     35.50 o 
   1   7   3      339.50      305.38     44.40 o 
   2   7   3        6.63        9.74     14.24 o 
   3   7   3      283.46      240.37     43.09 o 
   4   7   3       25.66       19.67     17.42 o 
  -6   8   3       29.62       45.62     13.68 o 
  -5   8   3      155.17      206.18     36.44 o 
  -4   8   3       91.14       74.38     22.58 o 
  -3   8   3      350.44      381.17     62.06 o 
  -2   8   3      140.66      141.64     31.01 o 
  -1   8   3      595.00      589.32     60.14 o 
   0   8   3      103.41      115.60     29.98 o 
   1   8   3      163.24      190.44     37.47 o 
   2   8   3       35.47       36.53     21.26 o 
  -5   9   3        8.75       18.55     10.12 o 
  -4   9   3      149.70      184.45     33.91 o 
  -3   9   3      280.52      293.39     45.25 o 
  -2   9   3      128.04      117.56     30.54 o 
  -1   9   3      112.10      125.15     31.57 o 
   0   9   3      249.52      196.25     40.19 o 
   1   9   3       48.66       55.36     24.73 o 
   0 -11   4      217.57      240.75     40.94 o 
   1 -11   4        5.07       26.42     12.18 o 
   2 -11   4      125.74      182.86     34.57 o 
   3 -11   4        8.53       20.52     21.73 o 
  -2 -10   4        1.85        4.03     10.49 o 
  -1 -10   4       45.22       52.08     17.42 o 
   0 -10   4       93.38       98.08     26.04 o 
   1 -10   4      153.90      195.60     36.81 o 
   2 -10   4        1.84        6.74     11.24 o 
   3 -10   4      460.31      462.10     58.92 o 
   4 -10   4       19.17       32.32     15.46 o 
   5 -10   4        8.83       16.02      8.62 o 
  -3  -9   4      114.29      141.26     30.54 o 
  -2  -9   4        5.80        6.93     12.27 o 
  -1  -9   4      159.37      150.82     33.07 o 
   0  -9   4        4.89        7.78     13.02 o 
   1  -9   4       57.60       50.87     19.86 o 
   2  -9   4       49.92       93.11     25.39 o 
   3  -9   4       39.29       38.03     16.67 o 
   4  -9   4      342.48      341.54     46.18 o 
   5  -9   4      220.61      237.09     39.91 o 
   6  -9   4      177.37      196.16     36.81 o 
  -4  -8   4       57.91       60.42     21.36 o 
  -3  -8   4      155.29      203.84     37.85 o 
  -2  -8   4      106.39      121.22     28.66 o 
  -1  -8   4      225.22      258.83     38.69 o 
   0  -8   4      208.88      199.53     33.91 o 
   1  -8   4      165.87      179.30     31.76 o 
   2  -8   4       58.16       71.47     14.29 o 
   3  -8   4       86.71       94.99     23.14 o 
   4  -8   4        8.80       27.35     16.11 o 
   5  -8   4       81.09       91.90     25.95 o 
   6  -8   4       75.11       92.93     25.20 o 
   7  -8   4      142.64      187.82     35.50 o 
  -5  -7   4      118.77      121.86     21.28 o 
  -4  -7   4      225.70      220.42     27.16 o 
  -3  -7   4       23.61       25.39     15.92 o 
  -2  -7   4      169.25      192.32     31.94 o 
  -1  -7   4      126.44      112.32     24.17 o 
   0  -7   4      471.08      432.41     44.96 o 
   1  -7   4       71.88       73.80     12.85 o 
   2  -7   4      667.30      677.84     51.05 o 
   3  -7   4       20.98       33.07     13.68 o 
   4  -7   4       14.80       28.29     14.71 o 
   5  -7   4        5.75       -1.03     10.49 o 
   6  -7   4       99.52      136.30     30.73 o 
   7  -7   4        7.95       24.82     20.14 o 
  -6  -6   4       20.70       35.50     20.52 o 
  -5  -6   4        6.96       18.58     10.38 o 
  -4  -6   4       65.46       70.59     15.07 o 
  -3  -6   4      644.96      590.35     52.18 o 
  -2  -6   4       33.40       26.60     13.96 o 
  -1  -6   4     3204.93     3106.86    111.10 o 
   0  -6   4        1.20        5.29      5.36 o 
   1  -6   4      257.12      225.76     25.95 o 
   2  -6   4      182.22      191.38     27.07 o 
   3  -6   4      643.97      620.79     51.43 o 
   4  -6   4       35.33       32.97     14.15 o 
   5  -6   4      461.50      472.78     52.18 o 
   6  -6   4        0.74        8.34     13.30 o 
   7  -6   4       63.78      106.70     29.51 o 
  -6  -5   4        0.09       17.80     16.96 o 
  -5  -5   4      287.39      277.62     32.46 o 
  -4  -5   4      113.43      111.70     17.19 o 
  -3  -5   4       48.76       58.45     17.61 o 
  -2  -5   4      314.79      321.03     33.82 o 
  -1  -5   4      322.86      302.16     18.22 o 
   0  -5   4      274.82      230.32     28.52 o 
   1  -5   4        7.09        2.34      5.62 o 
   2  -5   4      528.90      376.02     35.13 o 
   3  -5   4      189.39      232.88     30.91 o 
   4  -5   4      478.15      437.84     44.78 o 
   5  -5   4        2.81       -1.50     10.02 o 
   6  -5   4      302.91      290.86     42.72 o 
   7  -5   4       21.13       36.16     19.58 o 
   8  -5   4       27.57       68.01     25.48 o 
  -7  -4   4       63.28       51.43     22.58 o 
  -6  -4   4      183.67      166.56     33.63 o 
  -5  -4   4       10.27        8.44      8.90 o 
  -4  -4   4      651.64      653.41     37.00 o 
  -3  -4   4       39.91       49.97     10.63 o 
  -2  -4   4      711.71      711.62     33.72 o 
  -1  -4   4       84.31       83.88      9.81 o 
   0  -4   4       26.71       18.17      8.43 o 
   2  -4   4      208.44      247.21     27.73 o 
   3  -4   4     1129.45     1130.48     64.17 o 
   4  -4   4       37.56       52.74     16.86 o 
   5  -4   4      790.84      833.72     64.92 o 
   6  -4   4       12.13       14.15     13.68 o 
   7  -4   4      266.74      264.07     42.15 o 
   8  -4   4       16.81       23.33     17.70 o 
  -7  -3   4       81.25      112.88     30.26 o 
  -6  -3   4        8.88        2.06     11.99 o 
  -5  -3   4      549.92      531.41     70.49 o 
  -4  -3   4        9.62        7.69      6.93 o 
  -3  -3   4      617.67      630.79     22.42 o 
  -2  -3   4     1412.18     1482.13     44.07 o 
  -1  -3   4      465.49      434.69     19.64 o 
   0  -3   4     1111.21     1357.46     51.62 o 
   1  -3   4     1824.31     1903.12     67.17 o 
   2  -3   4       21.30       13.86      7.87 o 
   3  -3   4       61.90       65.44     11.49 o 
   4  -3   4      613.83      572.82     58.17 o 
   5  -3   4      174.75      155.98     24.68 o 
   6  -3   4      265.08      260.23     27.82 o 
   7  -3   4        7.65       13.11      9.21 o 
   8  -3   4      159.51      194.62     26.17 o 
  -8  -2   4       51.08       69.23     26.32 o 
  -7  -2   4       11.53       14.43     16.67 o 
  -6  -2   4      375.59      425.95     50.40 o 
  -5  -2   4       25.18       34.38     15.64 o 
  -4  -2   4        2.45        3.48      4.47 o 
  -3  -2   4       13.74       11.60      4.22 o 
  -2  -2   4      359.26      353.57     15.38 o 
  -1  -2   4      788.79      771.33     20.44 o 
   0  -2   4      314.23      257.33     22.76 o 
   1  -2   4     5035.19     5285.02    112.32 o 
   2  -2   4       86.08       80.22     10.93 o 
   3  -2   4      648.52      587.38     31.23 o 
   4  -2   4      688.71      665.62     36.50 o 
   5  -2   4      437.23      445.04     32.90 o 
   6  -2   4        9.81       16.72      9.86 o 
   7  -2   4      201.87      236.00     28.09 o 
   8  -2   4        6.52       12.55      6.84 o 
  -8  -1   4        0.09       19.11     18.92 o 
  -7  -1   4      111.15      128.34     31.76 o 
  -6  -1   4        3.19       -5.53     10.40 o 
  -5  -1   4      593.06      603.88     34.98 o 
  -4  -1   4       16.01       26.49      6.10 o 
  -3  -1   4     1290.29     1398.30     55.95 o 
  -2  -1   4      814.12      827.68     17.93 o 
  -1  -1   4      177.24      168.71     13.04 o 
   0  -1   4       62.21       54.59      5.81 o 
   1  -1   4      388.37      369.70     12.27 o 
   2  -1   4     1246.27     1239.82     40.40 o 
   3  -1   4      411.51      374.43     35.60 o 
   4  -1   4      896.93      906.20     42.43 o 
   5  -1   4        6.60        4.07      6.93 o 
   6  -1   4      363.67      355.29     31.77 o 
   7  -1   4       45.70       44.44     13.31 o 
  -8   0   4        6.22       10.02     18.92 o 
  -7   0   4        8.06       25.48     18.36 o 
  -6   0   4       31.65       48.74     13.21 o 
  -5   0   4       21.25       17.16      8.86 o 
  -4   0   4      402.17      412.43     18.30 o 
  -3   0   4      336.09      283.98     20.69 o 
  -2   0   4      127.76      119.90     12.62 o 
  -1   0   4       66.55       57.29      5.16 o 
   0   0   4     1923.89     2024.12     39.82 o 
   1   0   4     3681.27     3862.94    147.68 o 
   2   0   4     2111.39     2288.11     55.85 o 
   3   0   4     2900.22     2914.89     69.69 o 
   4   0   4       75.66       74.96     13.31 o 
   5   0   4      425.27      426.27     33.72 o 
   6   0   4        2.45        3.90      8.74 o 
   7   0   4       66.93       67.82     21.08 o 
  -8   1   4       16.80       17.61     19.77 o 
  -7   1   4       59.60       69.75     16.55 o 
  -6   1   4      143.62      120.30     19.14 o 
  -5   1   4      269.89      284.96     25.78 o 
  -4   1   4     1012.29     1046.20     44.60 o 
  -3   1   4     1769.19     1769.43     77.47 o 
  -2   1   4      163.72      192.08     11.41 o 
  -1   1   4     1676.33     1687.07     39.07 o 
   0   1   4     3604.16     3728.53    123.42 o 
   1   1   4      616.07      594.06     27.96 o 
   2   1   4      611.49      608.57     29.63 o 
   3   1   4     2528.68     2626.40     67.17 o 
   4   1   4      536.23      445.52     46.46 o 
   5   1   4        0.02        3.48      7.67 o 
   6   1   4      267.89      220.42     38.50 o 
   7   1   4       69.73       59.11     17.52 o 
  -8   2   4       69.87       94.75     20.91 o 
  -7   2   4        5.42       17.66     11.17 o 
  -6   2   4      175.92      173.01     23.51 o 
  -5   2   4       92.79       80.32     15.55 o 
  -4   2   4      243.52      202.31     20.92 o 
  -3   2   4        0.32       -0.42      4.10 o 
  -2   2   4       50.13       37.83      7.25 o 
  -1   2   4       14.07       18.94      6.12 o 
   0   2   4     1957.58     2010.34     85.10 o 
   1   2   4      468.54      456.10     25.00 o 
   2   2   4      409.48      413.92     25.53 o 
   3   2   4     1207.02     1183.55     93.25 o 
   4   2   4        1.41        2.88      7.16 o 
   5   2   4      640.27      592.22     60.89 o 
   6   2   4        1.37        6.37     10.02 o 
   7   2   4      186.29      195.88     36.07 o 
  -8   3   4       62.78       82.72     27.35 o 
  -7   3   4       82.85      127.49     30.44 o 
  -6   3   4        3.26       16.11     15.83 o 
  -5   3   4      361.75      356.53     43.65 o 
  -4   3   4        1.17       -4.50      8.90 o 
  -3   3   4      374.13      333.78     20.76 o 
  -2   3   4      173.76      170.01     14.97 o 
  -1   3   4     2470.77     2651.86     59.63 o 
   0   3   4      451.49      446.67     25.43 o 
   1   3   4      993.15      994.80     39.26 o 
   2   3   4      440.49      452.31     30.12 o 
   3   3   4      160.48      171.28     18.81 o 
   4   3   4      110.53      123.18     28.48 o 
   5   3   4        0.17       -0.75     10.87 o 
   6   3   4       90.99      111.19     26.60 o 
  -8   4   4        1.12        2.53     18.08 o 
  -7   4   4        1.48        5.71     15.64 o 
  -6   4   4      158.67      120.56     30.35 o 
  -5   4   4      135.88      130.87     29.23 o 
  -4   4   4      727.16      740.13     60.23 o 
  -3   4   4        6.61       11.21      6.76 o 
  -2   4   4      966.68      937.71     38.60 o 
  -1   4   4      997.83      985.79     93.40 o 
   0   4   4       36.08       45.09      9.87 o 
   1   4   4      188.70      227.96     25.25 o 
   2   4   4      390.68      387.32     30.16 o 
   3   4   4      409.60      350.25     45.25 o 
   4   4   4      117.54      100.42     27.54 o 
   5   4   4      102.50       82.90     26.14 o 
   6   4   4        5.61        1.12      8.90 o 
  -7   5   4        1.82        7.87     16.30 o 
  -6   5   4       87.80      102.39     28.10 o 
  -5   5   4      162.25      208.52     36.16 o 
  -4   5   4       71.48       58.08     19.67 o 
  -3   5   4      434.28      479.53     35.83 o 
  -2   5   4      136.27      116.27     15.88 o 
  -1   5   4     2332.96     2371.76     67.49 o 
   0   5   4      359.02      377.59     27.27 o 
   1   5   4      720.86      747.22     38.69 o 
   2   5   4      461.74      437.00     49.65 o 
   3   5   4      351.16      355.03     48.43 o 
   4   5   4        1.02        6.65     13.30 o 
   5   5   4      106.39       95.17     29.51 o 
  -7   6   4       41.26       64.17     24.36 o 
  -6   6   4       67.87       78.88     22.95 o 
  -5   6   4      268.71      194.85     36.81 o 
  -4   6   4      241.85      237.09     37.85 o 
  -3   6   4       62.22       62.44     13.35 o 
  -2   6   4      524.12      510.72     33.98 o 
  -1   6   4      168.90      161.45     19.84 o 
   0   6   4      219.13      240.68     23.55 o 
   1   6   4      341.81      328.05     43.56 o 
   2   6   4      413.60      335.64     46.93 o 
   3   6   4       25.92       19.86     16.02 o 
   4   6   4      117.02      119.06     31.76 o 
  -6   7   4        5.09       11.33      6.46 o 
  -5   7   4      309.47      343.14     48.52 o 
  -4   7   4        3.86       17.70     13.77 o 
  -3   7   4      908.45      889.74     71.47 o 
  -2   7   4        0.83        4.27      7.88 o 
  -1   7   4      460.97      376.02     46.09 o 
   0   7   4        5.34        0.94     12.65 o 
   1   7   4      151.24      121.50     29.60 o 
   2   7   4       61.42       69.04     24.64 o 
   3   7   4       38.45       49.55     22.67 o 
  -5   8   4       25.36       56.02     17.42 o 
  -4   8   4      307.27      366.18     49.37 o 
  -3   8   4        0.36       15.08     14.52 o 
  -2   8   4      645.31      649.92     63.04 o 
  -1   8   4        1.14        6.18     15.27 o 
   0   8   4      137.08      186.60     36.91 o 
   1   8   4       68.51       67.73     25.11 o 
   2   8   4        1.92        9.37     16.58 o 
  -2   9   4       81.35      104.92     29.51 o 
  -1   9   4       66.61       85.90     26.89 o 
   0   9   4       74.20       62.39     24.73 o 
   0 -11   5       87.31      114.10     26.32 o 
   1 -11   5      245.64      287.68     44.87 o 
   2 -11   5       19.39       40.37     14.43 o 
   3 -11   5        6.43        9.46      8.99 o 
  -2 -10   5        9.39        9.46     10.87 o 
  -1 -10   5        0.93        2.90     10.21 o 
   0 -10   5        4.73       16.11     13.49 o 
   1 -10   5       23.02       35.78     16.86 o 
   2 -10   5      261.77      260.61     42.34 o 
   3 -10   5        0.77        6.18      9.37 o 
   4 -10   5      411.32      448.52     54.05 o 
   5 -10   5        0.09       -0.09      8.99 o 
  -3  -9   5        2.57       18.55     12.83 o 
  -2  -9   5      118.53      142.58     30.16 o 
  -1  -9   5        9.27       18.45     15.55 o 
   0  -9   5      140.54      142.95     30.82 o 
   1  -9   5       47.87       53.96     20.70 o 
   2  -9   5       71.55       72.69     22.86 o 
   3  -9   5      158.75      176.67     31.85 o 
   4  -9   5        7.40       11.33     13.40 o 
   5  -9   5      388.09      425.10     54.05 o 
   6  -9   5        3.41       12.55      9.18 o 
  -4  -8   5        5.95       12.48     10.23 o 
  -3  -8   5      131.57      131.24     30.35 o 
  -2  -8   5       27.39       25.48     17.61 o 
  -1  -8   5      267.05      248.99     37.85 o 
   0  -8   5      127.53      114.94     26.51 o 
   1  -8   5       34.01       20.33     13.11 o 
   2  -8   5       27.16        9.09     10.30 o 
   3  -8   5      139.69      158.03     28.95 o 
   4  -8   5      154.51      187.16     33.72 o 
   5  -8   5       58.85       56.02     20.42 o 
   6  -8   5      353.03      369.55     51.43 o 
  -5  -7   5       35.56       40.94     20.80 o 
  -4  -7   5       45.44       52.21     14.88 o 
  -3  -7   5      312.32      272.69     38.78 o 
  -2  -7   5      136.94      153.72     29.32 o 
  -1  -7   5        2.39        0.19     10.12 o 
   0  -7   5      633.32      564.87     50.96 o 
   1  -7   5      187.21      197.56     27.26 o 
   2  -7   5      181.20      201.12     29.13 o 
   3  -7   5      659.41      570.58     51.99 o 
   4  -7   5      167.40      149.23     29.04 o 
   5  -7   5      113.40       83.09     23.89 o 
   6  -7   5      463.87      475.78     57.52 o 
   7  -7   5       67.83      103.70     30.26 o 
  -6  -6   5        0.81        6.46     18.17 o 
  -5  -6   5       42.45       47.87     22.20 o 
  -4  -6   5        1.42       -3.37      7.31 o 
  -3  -6   5      279.16      247.59     33.54 o 
  -2  -6   5        6.59        5.62     10.12 o 
  -1  -6   5      460.77      388.66     39.25 o 
   0  -6   5      120.45      103.44     13.18 o 
   1  -6   5      159.12      136.86     21.45 o 
   2  -6   5      330.84      330.02     35.97 o 
   3  -6   5      356.12      332.64     38.41 o 
   4  -6   5      343.93      364.77     43.56 o 
   5  -6   5       48.43       55.46     19.48 o 
   6  -6   5      126.33      142.76     31.19 o 
   7  -6   5        0.43       10.40     14.15 o 
  -6  -5   5      131.53      102.01     28.29 o 
  -5  -5   5      101.27      110.82     28.66 o 
  -4  -5   5      151.43      163.84     20.24 o 
  -3  -5   5       78.24       69.28     13.34 o 
  -2  -5   5      225.95      211.71     27.45 o 
  -1  -5   5       22.53       22.42      7.11 o 
   0  -5   5       77.16       56.49     13.30 o 
   1  -5   5      617.41      589.41     42.44 o 
   2  -5   5     1346.70     1369.08     69.98 o 
   3  -5   5     1470.51     1513.24     79.72 o 
   4  -5   5      326.58      339.95     40.75 o 
   5  -5   5      926.37      768.52     65.85 o 
   6  -5   5       13.02       31.94     16.30 o 
   7  -5   5      108.36      100.23     27.73 o 
  -7  -4   5       50.01       74.19     27.45 o 
  -6  -4   5      127.43       93.77     27.07 o 
  -5  -4   5      101.00      125.53     29.04 o 
  -4  -4   5        4.86        2.10      7.13 o 
  -3  -4   5      345.87      336.01     32.74 o 
  -2  -4   5      950.51     1003.41     33.00 o 
  -1  -4   5     1487.70     1518.21     44.31 o 
   0  -4   5       67.94       86.28     15.08 o 
   1  -4   5      895.40      911.09     51.33 o 
   3  -4   5        1.55        1.97      7.87 o 
   4  -4   5      498.33      439.90     45.34 o 
   5  -4   5      236.59      219.39     35.03 o 
   6  -4   5      549.43      453.86     53.21 o 
   7  -4   5        4.73       13.49     14.52 o 
  -7  -3   5       34.65       27.35     19.02 o 
  -6  -3   5        0.99        1.69     13.49 o 
  -5  -3   5       36.59       41.59     19.02 o 
  -4  -3   5      128.20      125.15     25.67 o 
  -3  -3   5        8.29       11.72      4.27 o 
  -2  -3   5      656.59      682.63     23.84 o 
  -1  -3   5      988.82     1026.12     27.53 o 
   0  -3   5      837.89      840.27     45.71 o 
   1  -3   5       77.27       66.88     14.15 o 
   2  -3   5     2891.21     2881.01     97.61 o 
   3  -3   5      256.70      251.64     41.97 o 
   4  -3   5      268.33      253.97     38.78 o 
   5  -3   5      562.40      574.15     39.11 o 
   6  -3   5      163.89      133.93     21.02 o 
   7  -3   5       61.02       96.15     18.71 o 
  -7  -2   5       47.22       67.17     25.67 o 
  -6  -2   5       33.39       37.28     19.20 o 
  -5  -2   5      215.74      205.24     34.38 o 
  -4  -2   5       61.92       69.75     11.87 o 
  -3  -2   5      821.57      810.68     24.44 o 
  -2  -2   5      261.43      286.98     13.44 o 
  -1  -2   5     2024.10     2076.63     63.23 o 
   0  -2   5      120.20      116.44     11.48 o 
   1  -2   5     2649.91     2787.41     45.97 o 
   2  -2   5      589.90      596.32     25.72 o 
   3  -2   5      255.49      223.13     20.63 o 
   4  -2   5      486.62      431.53     31.13 o 
   5  -2   5      523.35      511.35     44.40 o 
   6  -2   5        1.75        5.42      8.20 o 
   7  -2   5      160.22      181.55     24.57 o 
  -8  -1   5        1.97       11.62     20.70 o 
  -7  -1   5       87.75      119.91     29.98 o 
  -6  -1   5      103.34       82.81     24.26 o 
  -5  -1   5       48.17       51.71     12.33 o 
  -4  -1   5      266.79      256.76     22.29 o 
  -3  -1   5      165.96      150.79     15.76 o 
  -2  -1   5     2176.53     2199.79     81.31 o 
  -1  -1   5      483.87      529.87     47.73 o 
   0  -1   5     7025.66     7821.12    286.00 o 
   1  -1   5     2381.11     2663.13     37.80 o 
   2  -1   5     1198.22     1190.87     42.69 o 
   3  -1   5      287.51      290.86     23.41 o 
   4  -1   5      463.17      475.59     36.91 o 
   5  -1   5      148.86      165.89     21.64 o 
   6  -1   5       87.36       89.54     17.47 o 
   7  -1   5       13.50       19.58     11.43 o 
  -8   0   5        0.37       18.45     18.55 o 
  -7   0   5       26.94       35.32     20.33 o 
  -6   0   5      411.90      415.65     34.06 o 
  -5   0   5      208.43      187.44     21.53 o 
  -4   0   5      467.59      449.65     30.07 o 
  -3   0   5     1086.80     1081.83     43.02 o 
  -2   0   5      491.62      475.77     26.39 o 
  -1   0   5     2882.71     3105.16    106.43 o 
   0   0   5        4.45        8.57      4.08 o 
   1   0   5     9783.30    10663.97    290.82 o 
   2   0   5      188.27      194.90     18.31 o 
   3   0   5      597.00      529.93     31.71 o 
   4   0   5      654.74      570.93     52.04 o 
   5   0   5       18.47       14.62     11.90 o 
   6   0   5       44.71       49.16     14.15 o 
   7   0   5        0.64       17.05     11.62 o 
  -8   1   5        6.48       13.96     19.02 o 
  -7   1   5      159.59      164.90     24.09 o 
  -6   1   5        8.71       27.46     19.06 o 
  -5   1   5      319.42      304.89     27.82 o 
  -4   1   5       77.92       82.50     13.84 o 
  -3   1   5      343.80      338.80     27.77 o 
  -2   1   5     1564.18     1645.10     84.58 o 
  -1   1   5        9.29       14.33      4.47 o 
   0   1   5     1047.87     1010.85     37.61 o 
   1   1   5     1008.46     1005.90     38.08 o 
   2   1   5      236.63      236.35     20.40 o 
   3   1   5     1381.75     1368.62     52.13 o 
   4   1   5      373.75      389.10     30.05 o 
   5   1   5      542.93      539.73     38.23 o 
   6   1   5       69.34       82.43     23.98 o 
   7   1   5       31.95       12.46     10.59 o 
  -8   2   5       56.12       75.28     19.13 o 
  -7   2   5       51.40       47.72     14.71 o 
  -6   2   5      107.82      118.65     20.07 o 
  -5   2   5      115.43      119.18     18.75 o 
  -4   2   5       13.80       13.69      8.11 o 
  -3   2   5     1134.57     1061.38     64.21 o 
  -2   2   5       56.91       65.74      9.32 o 
  -1   2   5     1807.95     1811.93     48.34 o 
   0   2   5        1.21        3.91      5.00 o 
   1   2   5     1059.46     1033.32     40.70 o 
   2   2   5       24.84       19.70     14.29 o 
   3   2   5      282.52      283.02     24.35 o 
   4   2   5      106.62      122.84     17.96 o 
   5   2   5       24.94       23.61     17.42 o 
   6   2   5      117.22      130.58     29.13 o 
  -8   3   5       15.66       20.98     20.42 o 
  -7   3   5      111.53      108.95     28.95 o 
  -6   3   5      124.87       97.42     26.51 o 
  -5   3   5      180.95      167.59     32.13 o 
  -4   3   5      642.45      610.96     55.27 o 
  -3   3   5        0.42       -2.53      7.21 o 
  -2   3   5      288.93      318.64     24.40 o 
  -1   3   5      169.87      175.50     16.94 o 
   0   3   5     1248.02     1247.23     45.30 o 
   1   3   5       14.68       19.73     10.68 o 
   2   3   5      926.65      958.86     71.80 o 
   3   3   5       91.24      100.70     15.93 o 
   4   3   5       12.52       19.48     15.18 o 
   5   3   5       23.74       22.76     16.49 o 
   6   3   5       50.38       40.84     23.61 o 
  -7   4   5        8.84       14.89     17.89 o 
  -6   4   5       36.79       51.33     20.42 o 
  -5   4   5      264.55      228.38     37.85 o 
  -4   4   5       23.53       42.90     17.33 o 
  -3   4   5     2032.19     1931.60     96.49 o 
  -2   4   5       29.08       28.91      8.73 o 
  -1   4   5     1626.74     1679.56     93.77 o 
   0   4   5        9.89        7.02      6.92 o 
   1   4   5     1517.26     1518.06    128.24 o 
   2   4   5      184.44      195.97     33.26 o 
   3   4   5      717.50      720.84     66.42 o 
   4   4   5        2.51        3.37     13.02 o 
   5   4   5       21.46       29.70     18.55 o 
  -7   5   5      216.12      232.41     43.75 o 
  -6   5   5       31.79       39.34     19.48 o 
  -5   5   5      164.17      165.62     33.54 o 
  -4   5   5      181.85      170.12     32.32 o 
  -3   5   5       30.78       37.10     16.49 o 
  -2   5   5      444.31      416.34     29.56 o 
  -1   5   5        5.28       20.50      8.19 o 
   0   5   5     1493.00     1514.67     57.45 o 
   1   5   5       62.25       83.84     23.79 o 
   2   5   5      754.94      878.59     72.32 o 
   3   5   5        0.48        8.34     13.77 o 
   4   5   5       34.87       55.08     23.79 o 
  -6   6   5      116.64      112.60     26.32 o 
  -5   6   5      364.52      397.65     51.71 o 
  -4   6   5      194.10      242.06     39.25 o 
  -3   6   5      318.23      304.63     42.25 o 
  -2   6   5      209.34      218.85     24.01 o 
  -1   6   5      188.75      189.42     22.13 o 
   0   6   5        1.72        3.37     12.83 o 
   1   6   5      310.40      341.82     46.09 o 
   2   6   5       62.95       87.12     25.95 o 
   3   6   5      105.86      116.06     30.07 o 
  -6   7   5      147.54      210.96     36.53 o 
  -5   7   5       90.70      128.99     28.66 o 
  -4   7   5      324.91      385.10     50.49 o 
  -3   7   5      202.32      231.57     38.03 o 
  -2   7   5       89.35      103.42     25.29 o 
  -1   7   5        7.56        6.18     13.68 o 
   0   7   5       14.37       31.48     19.39 o 
   1   7   5       13.93       13.77     15.18 o 
   2   7   5       62.81       78.03     27.07 o 
  -4   8   5        7.02       34.94     13.30 o 
  -3   8   5       86.50      107.17     25.95 o 
  -1   8   5      284.14      308.85     46.09 o 
   0   8   5        0.11        7.87     14.24 o 
   1   8   5      164.33      179.95     38.88 o 
   0 -11   6       28.35       49.65     17.70 o 
   1 -11   6       69.32      104.26     24.45 o 
   2 -11   6      168.99      172.36     33.07 o 
   3 -11   6       81.99      166.09     32.41 o 
  -2 -10   6       23.38       82.53     22.39 o 
  -1 -10   6       11.33       22.39     14.05 o 
   0 -10   6      155.36      174.33     34.38 o 
   1 -10   6        9.24       15.08     11.62 o 
   2 -10   6      216.48      193.16     36.07 o 
   4 -10   6      196.93      214.33     37.66 o 
   5 -10   6      151.99      211.71     36.44 o 
  -3  -9   6       90.66      120.28     28.48 o 
  -2  -9   6       15.71       19.20     16.02 o 
  -1  -9   6       61.66       67.73     23.42 o 
   0  -9   6      176.82      144.92     31.57 o 
   1  -9   6      240.57      217.14     37.56 o 
   2  -9   6        4.95        7.68     11.99 o 
   3  -9   6      419.68      382.67     46.74 o 
   4  -9   6      380.21      369.46     48.81 o 
   5  -9   6       24.26       39.44     16.96 o 
   6  -9   6      199.34      170.87     33.63 o 
  -4  -8   6       54.24       61.55     24.17 o 
  -3  -8   6       81.42       74.47     23.89 o 
  -2  -8   6      233.80      218.36     36.35 o 
  -1  -8   6        7.52       10.77     13.49 o 
   0  -8   6      241.46      269.97     39.06 o 
   1  -8   6       93.23       63.51     20.61 o 
   2  -8   6      548.26      508.47     48.52 o 
   3  -8   6        7.87        7.78     11.24 o 
   4  -8   6     1249.72     1112.97     82.62 o 
   5  -8   6       38.54       41.03     17.05 o 
   6  -8   6       41.18       27.82     12.65 o 
  -5  -7   6       29.57       27.92     18.45 o 
  -4  -7   6       85.38       98.83     28.01 o 
  -3  -7   6      105.42      145.95     28.85 o 
  -2  -7   6      110.55      126.09     26.42 o 
  -1  -7   6      392.05      369.55     41.78 o 
   0  -7   6        0.35        4.03      8.99 o 
   1  -7   6      824.81      877.65     57.80 o 
   2  -7   6       14.87       14.99     10.59 o 
   3  -7   6      305.76      264.82     36.91 o 
   4  -7   6       33.92       32.60     15.92 o 
   5  -7   6       55.70       59.48     20.05 o 
   6  -7   6      194.48      194.28     35.97 o 
   7  -7   6        6.34        7.21     15.18 o 
  -6  -6   6        0.40        8.15     16.39 o 
  -5  -6   6      159.19      195.78     38.31 o 
  -4  -6   6       40.31       31.19     17.80 o 
  -3  -6   6      121.83      160.20     20.63 o 
  -2  -6   6      129.87      134.71     24.17 o 
  -1  -6   6       20.03       14.15     11.24 o 
   0  -6   6     1301.58     1272.87     70.82 o 
   1  -6   6      230.65      216.02     28.38 o 
   2  -6   6     1451.08     1491.32     79.06 o 
   3  -6   6      653.89      609.46     54.33 o 
   4  -6   6      335.64      374.80     45.62 o 
   5  -6   6       53.61       45.43     18.17 o 
   6  -6   6       95.69      165.06     34.75 o 
   7  -6   6       45.28       83.00     27.73 o 
  -6  -5   6       34.80       43.47     22.11 o 
  -5  -5   6       41.19       56.02     22.20 o 
  -4  -5   6      321.54      305.20     43.18 o 
  -3  -5   6      178.69      174.69     19.74 o 
  -2  -5   6      291.96      254.29     22.09 o 
  -1  -5   6      636.29      686.45     31.48 o 
   0  -5   6        9.95        9.74      8.99 o 
   1  -5   6      387.90      420.51     38.69 o 
   2  -5   6       35.95       39.53     15.08 o 
   3  -5   6     1512.16     1465.94     81.87 o 
   4  -5   6      311.27      310.91     40.75 o 
   5  -5   6      371.99      374.05     47.87 o 
   6  -5   6      103.44       88.24     26.32 o 
   7  -5   6       11.82       21.64     15.18 o 
  -7  -4   6       17.76       44.68     23.23 o 
  -6  -4   6        0.46       10.12     14.61 o 
  -5  -4   6      104.15      124.21     29.60 o 
  -4  -4   6       85.16       72.04     21.73 o 
  -3  -4   6       43.61       41.40     15.74 o 
  -2  -4   6      669.19      645.78     25.03 o 
  -1  -4   6      116.90      122.14     11.24 o 
   0  -4   6     2132.83     2232.77     82.15 o 
   1  -4   6       87.65      111.29     20.14 o 
   2  -4   6      844.88      817.70     56.21 o 
   3  -4   6      124.08      101.17     22.20 o 
   4  -4   6     1221.99     1259.01     79.81 o 
   5  -4   6       57.21       49.18     19.02 o 
   6  -4   6      330.44      351.40     34.23 o 
   7  -4   6      115.72      152.94     23.20 o 
  -7  -3   6        0.09        5.06     17.70 o 
  -6  -3   6      215.86      216.95     39.25 o 
  -5  -3   6      154.15      126.18     29.04 o 
  -4  -3   6      576.67      455.55     48.43 o 
  -3  -3   6      791.30      750.14     36.08 o 
  -2  -3   6       85.53       89.38      9.00 o 
  -1  -3   6     1158.07     1215.66     54.29 o 
   0  -3   6      133.95      126.06     13.46 o 
   1  -3   6      856.80      890.17     32.67 o 
   2  -3   6        3.47        6.18      8.81 o 
   3  -3   6     1988.22     2025.45     72.46 o 
   4  -3   6      252.56      241.76     29.55 o 
   5  -3   6      927.25      892.43     50.47 o 
   6  -3   6        1.45        6.00      8.21 o 
   7  -3   6       11.73       19.53     10.11 o 
  -7  -2   6       87.68      100.80     29.32 o 
  -6  -2   6       29.99       34.29     18.92 o 
  -5  -2   6      235.81      188.85     33.82 o 
  -4  -2   6      269.80      273.29     24.68 o 
  -3  -2   6      299.79      288.21     22.89 o 
  -2  -2   6     3960.55     4311.28    134.54 o 
  -1  -2   6       10.40       15.83      6.46 o 
   0  -2   6     2237.49     2355.06     67.82 o 
   1  -2   6       22.01       27.09      6.80 o 
   2  -2   6      964.50      939.45     40.55 o 
   3  -2   6       11.19       17.89      8.21 o 
   4  -2   6      746.02      662.57     57.33 o 
   5  -2   6       10.66        6.66      8.77 o 
   6  -2   6       44.25       57.54     15.04 o 
   7  -2   6      281.04      317.88     33.62 o 
  -7  -1   6        0.06       20.14     17.89 o 
  -6  -1   6      225.00      203.13     29.04 o 
  -5  -1   6      113.19      114.44     17.76 o 
  -4  -1   6       71.31       71.71     13.01 o 
  -3  -1   6     1914.34     1921.26     59.76 o 
  -2  -1   6      378.77      384.32     25.07 o 
  -1  -1   6     7154.95     7956.72    108.94 o 
   0  -1   6      489.51      507.64     22.48 o 
   1  -1   6     1237.37     1248.68     71.98 o 
   2  -1   6       57.23       73.34     12.22 o 
   3  -1   6       54.78       54.45     14.00 o 
   4  -1   6        0.20        3.26      7.04 o 
   5  -1   6      118.27      143.11     31.85 o 
   6  -1   6      123.88      119.54     21.78 o 
   7  -1   6       63.07       80.19     21.83 o 
  -7   0   6      177.02      157.47     35.32 o 
  -6   0   6        2.01       -0.92      8.94 o 
  -5   0   6      203.49      196.10     23.15 o 
  -4   0   6      191.64      163.01     19.47 o 
  -3   0   6      243.84      249.30     22.33 o 
  -2   0   6      117.69       85.08     12.49 o 
  -1   0   6       26.88       30.12      5.82 o 
   0   0   6      817.60      832.20     25.05 o 
   1   0   6      621.69      693.18     33.91 o 
   2   0   6     1973.91     1993.35     60.51 o 
   3   0   6      351.86      344.12     35.64 o 
   4   0   6      804.25      778.61     43.90 o 
   5   0   6        2.77        7.08      9.26 o 
   6   0   6       45.17       39.81     18.55 o 
   7   0   6       26.42       54.33     15.64 o 
  -7   1   6        3.78        2.00      9.59 o 
  -6   1   6       24.89       40.24     13.10 o 
  -5   1   6       13.05       13.08     11.71 o 
  -4   1   6      584.39      519.04     35.04 o 
  -3   1   6      586.79      571.85     34.32 o 
  -2   1   6      551.28      494.05     29.84 o 
  -1   1   6     1152.82     1125.17     71.57 o 
   0   1   6      703.92      703.29     31.69 o 
   1   1   6      401.47      369.60     25.18 o 
   2   1   6      104.87       89.87     14.20 o 
   3   1   6      457.97      437.89     31.61 o 
   4   1   6       92.66       74.41     14.76 o 
   5   1   6      146.04      162.25     34.19 o 
   6   1   6       16.97       15.27     17.70 o 
  -7   2   6      128.27      171.89     25.20 o 
  -6   2   6       41.93       31.22     12.96 o 
  -5   2   6      300.53      284.45     28.80 o 
  -4   2   6       58.39       48.53     12.64 o 
  -3   2   6      886.49      894.64     44.51 o 
  -2   2   6      257.34      242.06     32.51 o 
  -1   2   6      741.08      765.21     43.98 o 
   0   2   6      944.38      947.54     41.73 o 
   1   2   6       93.11       90.31     14.18 o 
   2   2   6       98.23      100.37     15.54 o 
   3   2   6        5.48        3.18      8.12 o 
   4   2   6      364.71      395.97     50.21 o 
   5   2   6        0.12        8.06     14.71 o 
   6   2   6      121.81      101.36     31.48 o 
  -7   3   6       26.40       37.38     19.95 o 
  -6   3   6       65.21       64.26     22.39 o 
  -5   3   6      336.71      313.07     43.93 o 
  -4   3   6      462.74      441.40     49.46 o 
  -3   3   6      442.84      447.87     47.21 o 
  -2   3   6      938.12      903.32     64.26 o 
  -1   3   6     2069.94     2192.96    161.17 o 
   0   3   6     1432.40     1439.61    147.07 o 
   1   3   6     1399.86     1481.11     70.91 o 
   2   3   6      107.20      117.05     17.55 o 
   3   3   6      135.70      115.03     27.26 o 
   4   3   6        2.27       11.90     15.18 o 
   5   3   6       13.16        9.93     14.99 o 
  -7   4   6       49.08       73.07     25.48 o 
  -6   4   6        0.72        6.37     14.24 o 
  -5   4   6      195.76      198.78     36.91 o 
  -4   4   6      166.65      160.28     31.66 o 
  -3   4   6      272.24      261.92     38.31 o 
  -2   4   6     1420.71     1438.96     84.50 o 
  -1   4   6      864.50      898.65     92.13 o 
   0   4   6      908.55      991.18     77.38 o 
   1   4   6      328.74      300.61     35.46 o 
   2   4   6      165.03      178.83     33.91 o 
   3   4   6      427.03      382.85     50.59 o 
   4   4   6      108.08      137.42     33.44 o 
   5   4   6       60.91       50.68     23.61 o 
  -6   5   6      181.97      242.53     43.47 o 
  -5   5   6       18.73       19.39     13.30 o 
  -4   5   6      236.55      232.04     38.22 o 
  -3   5   6        3.84        7.96     11.90 o 
  -2   5   6      210.55      207.31     34.57 o 
  -1   5   6      346.84      357.83     29.04 o 
   0   5   6        7.17       12.01      8.63 o 
   1   5   6      504.27      481.59     52.74 o 
   2   5   6      197.84      205.71     36.81 o 
   3   5   6      713.78      588.19     65.67 o 
   4   5   6       45.23       50.30     22.11 o 
  -6   6   6        8.96       21.17      9.93 o 
  -5   6   6      274.35      305.20     45.43 o 
  -4   6   6       15.86        0.09     10.30 o 
  -3   6   6      171.36      249.93     39.72 o 
  -2   6   6        1.89        3.18      9.84 o 
  -1   6   6      172.17      215.64     34.85 o 
   0   6   6       49.71       65.10     22.01 o 
   1   6   6        0.77       12.08     16.21 o 
   2   6   6       95.66       99.48     28.85 o 
   3   6   6       81.44       45.62     22.29 o 
  -5   7   6        4.02       23.14     10.21 o 
  -4   7   6       57.59      111.66     25.85 o 
  -3   7   6       99.35       98.45     24.82 o 
  -2   7   6       95.60      125.71     28.29 o 
   0   7   6      290.65      288.71     44.59 o 
   1   7   6       17.18       48.43     20.98 o 
  -3   8   6      162.77      177.89     32.13 o 
   1 -11   7       22.62       47.87     16.49 o 
   2 -11   7      258.14      288.80     45.53 o 
  -2 -10   7      162.20      162.72     32.41 o 
  -1 -10   7       42.58       55.92     19.20 o 
   0 -10   7       77.00       68.66     21.92 o 
   1 -10   7      399.54      375.92     50.96 o 
   2 -10   7       42.89       53.49     18.45 o 
   4 -10   7       67.71       94.24     24.07 o 
  -2  -9   7       27.04       29.70     16.77 o 
  -1  -9   7       29.67       31.29     18.55 o 
   0  -9   7      398.09      426.04     51.99 o 
   1  -9   7       65.70       76.44     23.98 o 
   3  -9   7       22.93       17.24     14.99 o 
   4  -9   7      166.85      197.00     35.41 o 
   5  -9   7       27.76       48.43     16.30 o 
  -4  -8   7      164.49      157.75     36.44 o 
  -3  -8   7       80.68       87.68     23.33 o 
  -2  -8   7       81.78      114.38     27.45 o 
  -1  -8   7      327.47      286.74     40.09 o 
   0  -8   7       60.03       85.06     23.51 o 
   1  -8   7      106.06      112.22     26.04 o 
   2  -8   7      107.28      126.37     25.39 o 
   3  -8   7      139.67      132.83     28.01 o 
   4  -8   7       61.78       50.30     19.67 o 
   5  -8   7       93.61      134.99     29.51 o 
   6  -8   7       86.94       94.89     23.61 o 
  -5  -7   7       86.30      101.92     31.76 o 
  -4  -7   7        0.62        2.44     13.68 o 
  -3  -7   7       13.39       12.93     12.74 o 
  -2  -7   7      138.66      148.48     27.26 o 
  -1  -7   7       96.01      100.23     22.48 o 
   0  -7   7      867.79      944.16     66.51 o 
   1  -7   7        7.45        2.15      8.99 o 
   2  -7   7      551.79      496.67     48.81 o 
   3  -7   7       20.69       33.35     14.52 o 
   4  -7   7      200.91      198.12     35.41 o 
   5  -7   7        4.93       17.33     11.33 o 
   6  -7   7      159.91      178.17     34.29 o 
  -5  -6   7        0.87        5.15     15.18 o 
  -4  -6   7      141.16      130.02     29.51 o 
  -3  -6   7       39.55       39.06     17.52 o 
  -2  -6   7      295.54      310.99     26.84 o 
  -1  -6   7      314.07      291.80     34.57 o 
   0  -6   7      270.72      302.76     33.72 o 
   1  -6   7     1292.04     1413.01     76.16 o 
   2  -6   7       65.59       60.23     17.70 o 
   3  -6   7      817.42      831.84     65.95 o 
   4  -6   7        3.81        0.00      8.99 o 
   5  -6   7        4.34       12.65     11.52 o 
   6  -6   7        0.09        4.31     13.86 o 
  -6  -5   7        0.06       -1.78     14.05 o 
  -5  -5   7      115.74       98.08     27.54 o 
  -4  -5   7       88.07       76.72     22.86 o 
  -3  -5   7      179.54      168.05     31.10 o 
  -2  -5   7      250.69      232.97     28.48 o 
  -1  -5   7      603.49      602.43     26.53 o 
   0  -5   7      152.94      158.87     24.45 o 
   1  -5   7      511.95      537.33     46.56 o 
   2  -5   7     2427.49     2368.04    103.42 o 
   3  -5   7       50.21       66.51     19.02 o 
   4  -5   7     1165.61     1132.64     80.09 o 
   5  -5   7       58.08       77.66     24.45 o 
   6  -5   7      143.99      148.01     33.35 o 
   7  -5   7        0.11        0.37     13.96 o 
  -6  -4   7      235.68      231.38     42.06 o 
  -5  -4   7       45.61       45.53     19.39 o 
  -4  -4   7       75.95       71.38     22.01 o 
  -3  -4   7       23.25       25.48     13.30 o 
  -2  -4   7      741.25      762.44     37.59 o 
  -1  -4   7      318.90      295.33     17.71 o 
   0  -4   7      536.82      536.94     34.05 o 
   1  -4   7     2142.73     2241.86     94.05 o 
   2  -4   7     1629.37     1279.99     74.85 o 
   3  -4   7     1422.27     1311.65     80.47 o 
   4  -4   7      341.12      305.48     41.69 o 
   5  -4   7      212.79      207.21     36.72 o 
   6  -4   7      468.19      460.01     40.71 o 
   7  -4   7       13.70       31.89     10.53 o 
  -7  -3   7       65.97       75.60     28.10 o 
  -6  -3   7        0.29        9.27     18.08 o 
  -5  -3   7      294.49      312.50     45.06 o 
  -4  -3   7      513.68      473.48     32.57 o 
  -3  -3   7      379.25      428.35     67.77 o 
  -2  -3   7      655.79      644.35     34.53 o 
  -1  -3   7      317.15      306.60     23.18 o 
   0  -3   7       44.31       47.94      9.13 o 
   1  -3   7      865.30      901.46     57.14 o 
   2  -3   7      833.58      799.34     58.83 o 
   3  -3   7      105.48      117.78     17.64 o 
   4  -3   7      304.18      320.29     37.14 o 
   5  -3   7      344.72      334.81     32.52 o 
   6  -3   7      569.71      551.99     53.58 o 
   7  -3   7      187.59      178.51     27.95 o 
  -7  -2   7        0.15        4.87     18.45 o 
  -6  -2   7       73.75       86.37     25.57 o 
  -5  -2   7      265.50      228.70     24.79 o 
  -4  -2   7      411.96      388.25     29.88 o 
  -3  -2   7      992.88      967.83     44.45 o 
  -2  -2   7     1460.99     1605.02     97.94 o 
  -1  -2   7       94.96       80.31     12.25 o 
   0  -2   7      696.54      659.39     35.18 o 
   1  -2   7      120.86      110.42     10.13 o 
   2  -2   7      244.75      225.58     36.96 o 
   3  -2   7      198.89      192.03     21.68 o 
   4  -2   7        9.32        3.26      7.60 o 
   5  -2   7      237.31      243.94     45.48 o 
   6  -2   7       96.40       86.90     18.45 o 
   7  -2   7       57.70       83.19     19.85 o 
  -7  -1   7       20.13       31.57     21.45 o 
  -6  -1   7        0.35        2.72      9.80 o 
  -5  -1   7       87.21      100.58     17.61 o 
  -4  -1   7       79.88       71.96     14.37 o 
  -3  -1   7      555.97      533.30     33.49 o 
  -2  -1   7      265.52      250.17     21.82 o 
  -1  -1   7        8.59       10.72      6.74 o 
   0  -1   7     1846.95     1905.73     96.34 o 
   1  -1   7       10.85       14.71      7.13 o 
   2  -1   7     1024.41     1003.44     51.62 o 
   3  -1   7      518.70      458.03     32.90 o 
   4  -1   7      211.11      190.29     23.38 o 
   5  -1   7        2.30        6.78      8.91 o 
   6  -1   7       10.05       19.34     11.09 o 
  -7   0   7       51.81       45.62     22.86 o 
  -6   0   7      219.50      255.20     29.08 o 
  -5   0   7        1.65        7.58      8.47 o 
  -4   0   7      528.69      546.47     36.83 o 
  -3   0   7      143.99      108.06     16.09 o 
  -2   0   7      776.60      725.61     37.38 o 
  -1   0   7       17.74       27.81      8.28 o 
   0   0   7     1656.10     1624.67     44.24 o 
   1   0   7      663.46      660.55     34.38 o 
   2   0   7       96.37       90.58     14.59 o 
   3   0   7      665.25      631.22     40.51 o 
   4   0   7       25.74       17.92      9.62 o 
   5   0   7      235.04      248.09     28.54 o 
   6   0   7       10.39       35.50     18.83 o 
  -7   1   7      149.86      209.49     28.47 o 
  -6   1   7       36.81       40.20     13.04 o 
  -5   1   7      586.32      555.53     40.36 o 
  -4   1   7       86.12       64.99     14.20 o 
  -3   1   7     1157.49     1205.98     52.65 o 
  -2   1   7       47.40       48.11     11.06 o 
  -1   1   7      799.96      709.03     55.46 o 
   0   1   7       31.13       29.22      8.42 o 
   1   1   7      184.81      190.47     26.04 o 
   2   1   7      442.29      425.86     31.00 o 
   3   1   7      232.02      273.17     26.41 o 
   4   1   7      455.80      410.04     34.38 o 
   5   1   7        0.18       -1.41     14.80 o 
   6   1   7      109.77       85.71     29.41 o 
  -7   2   7        2.07        9.94     10.42 o 
  -6   2   7      265.93      294.23     31.74 o 
  -5   2   7        4.29       12.94      9.56 o 
  -4   2   7     1351.86     1356.82    119.44 o 
  -3   2   7      687.03      593.63     55.46 o 
  -2   2   7     1999.42     1844.67     93.96 o 
  -1   2   7      511.62      422.20     44.22 o 
   0   2   7      440.96      470.93     29.83 o 
   1   2   7        1.58        0.77      7.48 o 
   2   2   7      346.79      355.20     30.59 o 
   3   2   7       40.55       48.60     12.60 o 
   4   2   7       81.40      116.91     29.51 o 
   5   2   7       78.02       79.62     26.70 o 
  -7   3   7       57.07       86.56     27.07 o 
  -6   3   7        1.64       -1.50     12.83 o 
  -5   3   7      311.68      383.23     50.77 o 
  -4   3   7      275.64      251.89     40.00 o 
  -3   3   7     1270.14     1255.35     83.09 o 
  -2   3   7       60.23       53.40     17.52 o 
  -1   3   7     1424.80     1305.66     80.19 o 
   0   3   7       34.30       50.07     12.69 o 
   1   3   7      268.77      278.35     26.28 o 
   2   3   7      140.83      147.43     20.31 o 
   3   3   7       12.90        4.03     12.83 o 
   4   3   7       41.25       52.65     22.29 o 
   5   3   7       42.06       51.43     23.79 o 
  -6   4   7       44.97       72.22     25.76 o 
  -5   4   7      193.63      198.87     38.31 o 
  -4   4   7      190.13      187.63     35.41 o 
  -3   4   7       35.73       33.07     16.11 o 
  -2   4   7      138.10      152.79     29.23 o 
  -1   4   7      519.53      413.49     47.21 o 
   0   4   7       42.78       42.37     13.49 o 
   1   4   7      930.20      951.12     55.27 o 
   2   4   7       80.36      120.94     29.13 o 
   3   4   7      149.08      176.49     35.32 o 
   4   4   7       95.26       80.75     27.82 o 
  -6   5   7      145.10      169.46     38.78 o 
  -5   5   7       78.11       87.03     23.04 o 
  -4   5   7       86.80      102.48     26.04 o 
  -3   5   7      154.08      158.22     32.41 o 
  -2   5   7       27.63       26.98     14.61 o 
  -1   5   7       71.97       66.04     20.33 o 
   0   5   7        9.61        7.86     10.73 o 
   1   5   7        2.61        4.68     14.43 o 
   2   5   7      108.51      123.65     30.35 o 
   3   5   7       10.17       14.61     17.14 o 
  -5   6   7        4.91       17.42      8.99 o 
  -4   6   7      101.45      101.73     24.92 o 
  -3   6   7       39.91       42.90     16.58 o 
  -2   6   7      580.94      602.15     62.20 o 
  -1   6   7       15.63       23.33     14.24 o 
   1   6   7        8.72       16.21     15.83 o 
   2   6   7       41.15       72.79     26.51 o 
  -4   7   7       10.25       37.19     13.11 o 
  -3   7   7      160.42      193.07     35.22 o 
  -2   7   7        6.35       23.98     11.52 o 
  -1 -10   8      101.69      153.91     30.91 o 
   0 -10   8      292.18      269.88     42.06 o 
   1 -10   8      162.30      167.49     32.69 o 
   2 -10   8       55.11       94.99     24.92 o 
  -3  -9   8       22.44       22.86      9.74 o 
  -1  -9   8        7.53        2.06     12.37 o 
   0  -9   8      296.57      287.40     43.56 o 
   1  -9   8       23.91       37.10     17.33 o 
   3  -9   8      106.59      127.87     28.85 o 
   4  -9   8        1.49        3.75     10.49 o 
   5  -9   8      172.97      249.83     40.56 o 
  -4  -8   8        6.35       15.08      8.90 o 
  -3  -8   8      136.28      119.44     27.82 o 
  -1  -8   8       82.36       78.22     22.48 o 
   0  -8   8      142.64      131.80     28.57 o 
   1  -8   8      116.92      157.38     26.89 o 
   2  -8   8       13.98       35.22     15.36 o 
   3  -8   8      245.27      275.69     41.31 o 
   4  -8   8      209.78      257.89     41.03 o 
   5  -8   8       36.90       76.35     20.98 o 
  -4  -7   8      185.74      150.26     31.85 o 
  -3  -7   8        3.87        4.96     10.96 o 
  -2  -7   8      446.31      431.75     52.36 o 
  -1  -7   8      143.91      163.00     28.48 o 
   0  -7   8      558.07      566.87     47.21 o 
   1  -7   8      222.81      202.25     31.48 o 
   2  -7   8      370.34      343.14     42.72 o 
   3  -7   8        1.47       -2.25      8.24 o 
   4  -7   8       83.23      102.11     25.48 o 
   5  -7   8       50.81       74.19     21.83 o 
   6  -7   8       51.24       89.09     21.45 o 
  -5  -6   8       43.65       29.41     15.83 o 
  -4  -6   8        8.29       10.30     10.77 o 
  -3  -6   8      377.37      339.39     46.28 o 
  -2  -6   8       66.25       55.64     19.02 o 
  -1  -6   8     1286.28     1272.03     49.33 o 
   0  -6   8     1229.20     1288.42     73.72 o 
   1  -6   8      555.22      623.60     54.33 o 
   3  -6   8       10.85       18.45     11.90 o 
   4  -6   8      149.72      126.09     28.76 o 
   5  -6   8      142.24      154.75     32.22 o 
   6  -6   8       70.85       72.04     25.57 o 
  -6  -5   8        4.30        0.19     16.11 o 
  -5  -5   8       18.72       34.94     16.67 o 
  -4  -5   8      216.75      210.30     37.66 o 
  -3  -5   8        0.02       -2.34     10.12 o 
  -2  -5   8      590.84      581.54     35.51 o 
  -1  -5   8      542.76      582.09     34.94 o 
   0  -5   8     2086.47     2213.02     66.70 o 
   1  -5   8      359.33      399.06     43.56 o 
   2  -5   8     1620.45     1645.70     91.05 o 
   4  -5   8      284.54      264.92     40.66 o 
   5  -5   8       83.24      102.48     27.07 o 
   6  -5   8       16.03        7.96     15.36 o 
  -6  -4   8       12.17        3.09     16.67 o 
  -5  -4   8      136.93      126.56     29.70 o 
  -4  -4   8        5.44       14.24     13.02 o 
  -3  -4   8      161.97      144.70     23.37 o 
  -2  -4   8      267.89      251.21     24.59 o 
  -1  -4   8      915.09      864.84     68.81 o 
   0  -4   8       44.89       57.31     11.34 o 
   1  -4   8      493.59      506.31     41.40 o 
   2  -4   8      286.78      285.52     38.59 o 
   3  -4   8      179.27      192.22     33.72 o 
   4  -4   8     1000.32      966.74     76.63 o 
   5  -4   8       19.28       19.58     14.24 o 
   6  -4   8      286.02      280.43     60.37 o 
  -6  -3   8       95.98       78.78     27.17 o 
  -5  -3   8        4.04       -4.22      8.62 o 
  -4  -3   8      512.73      429.56     33.09 o 
  -3  -3   8      213.22      202.25     22.18 o 
  -2  -3   8      762.61      749.77     39.61 o 
  -1  -3   8        8.01       11.39      6.95 o 
   0  -3   8      377.45      364.17     25.25 o 
   1  -3   8        1.21        0.66     10.12 o 
   2  -3   8       54.11       41.87     17.14 o 
   3  -3   8       57.70       56.08     13.67 o 
   4  -3   8       14.80       14.95      9.74 o 
   5  -3   8      160.58      144.33     22.47 o 
   6  -3   8       14.71       21.06     12.10 o 
  -7  -2   8        1.47       13.11     17.52 o 
  -6  -2   8      105.21      116.91     27.92 o 
  -5  -2   8      149.53      147.60     25.48 o 
  -4  -2   8       19.53       23.70      9.45 o 
  -3  -2   8      139.24      128.33     18.07 o 
  -2  -2   8      180.39      172.40     19.54 o 
  -1  -2   8      310.36      326.71     24.98 o 
   0  -2   8       28.71       35.97      9.13 o 
   1  -2   8     2212.93     2255.24    130.49 o 
   2  -2   8       32.20       30.53      9.64 o 
   3  -2   8       67.83       76.14     15.06 o 
   4  -2   8        1.16        1.47      7.47 o 
   5  -2   8       12.75       23.88     11.67 o 
   6  -2   8        1.03        5.79      9.39 o 
  -7  -1   8       31.64       52.83     25.67 o 
  -6  -1   8      104.79      108.29     18.88 o 
  -5  -1   8       14.71       32.60     11.86 o 
  -4  -1   8      192.04      223.01     24.77 o 
  -3  -1   8      405.20      386.52     30.57 o 
  -2  -1   8     1579.42     1461.08    108.80 o 
  -1  -1   8       46.94       66.73     20.09 o 
   0  -1   8      874.01      889.24     33.26 o 
   1  -1   8      558.93      540.76     32.51 o 
   2  -1   8      413.48      438.27     31.69 o 
   3  -1   8      142.85      153.27     20.79 o 
   4  -1   8      455.29      527.38     42.29 o 
   5  -1   8       37.53       40.53     14.21 o 
   6  -1   8       93.82      125.14     22.51 o 
  -7   0   8      147.50      160.20     26.50 o 
  -6   0   8      167.32      204.34     26.21 o 
  -5   0   8      267.78      304.73     30.88 o 
  -4   0   8       69.67       51.91     13.05 o 
  -3   0   8      367.79      353.28     29.56 o 
  -2   0   8       83.60       99.49     25.76 o 
  -1   0   8      205.17      223.09     21.43 o 
   0   0   8        5.35       10.77     10.30 o 
   1   0   8     1084.09     1103.46     47.41 o 
   2   0   8      252.02      233.34     23.87 o 
   3   0   8      235.01      240.00     25.93 o 
   4   0   8      279.29      274.88     29.58 o 
   5   0   8        8.33       16.46      9.46 o 
  -7   1   8       55.09       46.94     12.91 o 
  -6   1   8      372.13      383.97     36.39 o 
  -5   1   8       30.55       43.92     13.57 o 
  -4   1   8      805.14      847.03     49.09 o 
  -3   1   8        0.50        0.82      7.29 o 
  -2   1   8      166.22      156.01     19.92 o 
  -1   1   8      509.23      501.73     50.21 o 
   0   1   8      736.37      679.15     58.08 o 
   1   1   8        9.65       13.94      8.86 o 
   2   1   8      464.13      500.57     36.21 o 
   3   1   8       76.00       53.28     13.32 o 
   4   1   8       11.69       17.67     10.24 o 
   5   1   8      287.67      288.15     48.62 o 
  -7   2   8       76.19       70.35     14.80 o 
  -6   2   8        3.36        3.95      6.86 o 
  -5   2   8      500.37      562.38     43.39 o 
  -4   2   8      100.29       97.10     18.28 o 
  -3   2   8      812.12      751.66     65.85 o 
  -2   2   8      139.06      145.01     28.48 o 
  -1   2   8      266.25      214.33     34.29 o 
   0   2   8        0.02        6.46     10.30 o 
   1   2   8        3.78       12.28      9.13 o 
   2   2   8       31.21       39.32     12.65 o 
   3   2   8      427.23      400.92     34.62 o 
   4   2   8      166.37      114.75     31.01 o 
   5   2   8       75.39       87.77     29.23 o 
  -6   3   8        4.50        9.74     14.52 o 
  -5   3   8       18.51       18.17     15.46 o 
  -4   3   8       33.44       52.93     20.98 o 
  -3   3   8       66.07       50.87     18.45 o 
  -2   3   8       12.06        2.34      8.99 o 
  -1   3   8      236.93      185.48     32.79 o 
   0   3   8      605.56      630.44     59.39 o 
   1   3   8        0.61       -1.82      8.28 o 
   2   3   8      612.64      638.10     42.96 o 
   3   3   8      140.38      150.26     32.60 o 
   4   3   8      131.38      145.67     35.50 o 
  -6   4   8      122.76      146.51     35.88 o 
  -5   4   8       12.79       27.92     20.23 o 
  -4   4   8      185.38      202.62     37.00 o 
  -3   4   8       33.81       55.55     19.11 o 
  -2   4   8      116.88       99.02     25.95 o 
  -1   4   8       78.04       87.68     24.07 o 
   0   4   8       11.52       17.61     15.55 o 
   1   4   8      192.04      209.85     25.55 o 
   2   4   8        1.03        4.03     14.99 o 
   3   4   8       84.17       94.52     28.85 o 
  -5   5   8      162.05      195.50     35.03 o 
  -4   5   8      199.45      200.37     36.35 o 
  -3   5   8      190.83      189.32     35.22 o 
  -2   5   8       63.26       82.81     23.23 o 
  -1   5   8       39.43       53.40     19.58 o 
   0   5   8      121.28      137.52     29.98 o 
   2   5   8      376.86      384.54     53.40 o 
  -4   6   8       35.06       37.28     14.52 o 
  -3   6   8      110.01      174.52     33.72 o 
  -2   6   8      152.39      167.02     32.60 o 
  -1   6   8      323.55      352.97     47.77 o 
   0 -10   9       39.14       68.76     20.33 o 
   1 -10   9        5.19       17.05     11.99 o 
   2 -10   9       35.24       64.64     19.67 o 
  -2  -9   9        0.40       15.83     10.87 o 
   0  -9   9       71.58       84.03     24.45 o 
   1  -9   9      308.30      337.42     46.65 o 
   3  -9   9      227.10      240.93     39.72 o 
   4  -9   9       84.36       95.27     23.33 o 
  -3  -8   9        4.61       23.04     10.40 o 
  -2  -8   9      287.53      309.51     46.09 o 
   0  -8   9      333.34      313.81     42.34 o 
   1  -8   9       86.78       77.75     20.70 o 
   2  -8   9      161.31      167.96     32.13 o 
   3  -8   9        3.20       -1.78      8.52 o 
   4  -8   9      229.80      274.28     42.81 o 
   5  -8   9       23.99       34.29     11.33 o 
  -4  -7   9      128.77      145.85     30.54 o 
  -3  -7   9      484.45      458.73     56.67 o 
  -2  -7   9      139.25      147.73     31.76 o 
  -1  -7   9      492.48      471.00     53.02 o 
   0  -7   9      172.82      143.40     20.02 o 
   1  -7   9       50.02       62.67     21.36 o 
   2  -7   9        6.96       -0.94      9.46 o 
   3  -7   9      476.05      446.27     53.68 o 
   4  -7   9       10.80       17.14     12.08 o 
   5  -7   9      218.79      232.04     38.88 o 
  -5  -6   9       25.83       22.11     12.08 o 
  -4  -6   9      132.40      129.74     29.70 o 
  -3  -6   9       15.99       18.74     13.21 o 
  -2  -6   9      925.24      950.25     74.85 o 
  -1  -6   9        2.81       -0.14      8.07 o 
   0  -6   9     1341.75     1342.95     56.50 o 
   1  -6   9        2.12       -0.19     12.08 o 
   2  -6   9       62.94       46.74     19.11 o 
   3  -6   9       22.59       31.57     16.11 o 
   4  -6   9        9.76        3.84     10.21 o 
   5  -6   9        0.96       -5.81      6.09 o 
  -5  -5   9       12.94       10.12      8.71 o 
  -4  -5   9      241.36      251.71     40.84 o 
  -3  -5   9      121.60      117.56     27.82 o 
  -2  -5   9       82.28       84.83     15.68 o 
  -1  -5   9      166.14      184.56     21.35 o 
   0  -5   9        2.67        2.62      7.36 o 
   1  -5   9       79.82       59.11     19.77 o 
   2  -5   9      459.09      487.02     53.11 o 
   3  -5   9      106.59      108.85     27.82 o 
   4  -5   9      197.37      162.62     32.60 o 
   5  -5   9      241.60      278.22     45.99 o 
   6  -5   9        8.30        8.06     15.55 o 
  -6  -4   9       32.72       38.69     14.80 o 
  -5  -4   9      240.51      252.74     41.69 o 
  -4  -4   9       43.04       37.47     17.05 o 
  -3  -4   9      183.59      186.94     22.67 o 
  -2  -4   9       52.79       61.72     17.05 o 
  -1  -4   9      208.18      212.48     22.29 o 
   0  -4   9       11.80       13.77      7.62 o 
   1  -4   9      145.93       99.39     24.26 o 
   2  -4   9      238.97      210.68     35.50 o 
   3  -4   9       28.54       25.29     16.30 o 
   4  -4   9      316.90      297.42     44.78 o 
   5  -4   9        0.89       10.96     13.58 o 
   6  -4   9       45.92       42.34     21.64 o 
  -6  -3   9       86.26      101.17     25.29 o 
  -5  -3   9       19.12       31.38     15.55 o 
  -4  -3   9       30.69       37.85     13.49 o 
  -3  -3   9      132.65      145.79     21.55 o 
  -2  -3   9      223.82      207.40     22.55 o 
  -1  -3   9     1220.52     1256.87     52.05 o 
   0  -3   9      276.94      243.09     35.32 o 
   1  -3   9       69.60       96.58     24.07 o 
   2  -3   9      215.03      210.77     35.22 o 
   3  -3   9       61.12       90.29     17.45 o 
   4  -3   9       81.53       76.19     16.62 o 
   5  -3   9      285.49      288.59     32.43 o 
   6  -3   9      105.00       96.12     21.36 o 
  -6  -2   9        4.62       11.52      9.09 o 
  -5  -2   9      225.63      220.91     26.59 o 
  -4  -2   9      234.40      213.37     25.26 o 
  -3  -2   9      112.69      121.49     18.65 o 
  -2  -2   9      556.94      543.62     35.93 o 
  -1  -2   9        6.11        4.94      8.48 o 
   0  -2   9      619.56      563.65     53.58 o 
   1  -2   9       48.16       46.67     11.95 o 
   2  -2   9     1181.03     1209.20     81.08 o 
   3  -2   9       59.21       63.97     15.31 o 
   4  -2   9      466.25      458.65     38.63 o 
   5  -2   9       75.16       69.31     16.93 o 
  -6  -1   9       31.40       34.46     11.59 o 
  -5  -1   9        1.38        1.23      6.97 o 
  -4  -1   9      227.90      244.13     27.12 o 
  -3  -1   9       27.23       32.67     11.36 o 
  -2  -1   9      193.75      166.70     20.91 o 
  -1  -1   9      873.26      845.48     42.25 o 
   0  -1   9       26.55       23.33     13.68 o 
   1  -1   9      599.24      577.54     45.29 o 
   2  -1   9       75.85       67.67     14.63 o 
   3  -1   9      111.98      106.17     18.67 o 
   4  -1   9       76.38       87.96     17.84 o 
   5  -1   9      215.51      232.25     28.84 o 
  -6   0   9      109.49      107.38     26.79 o 
  -5   0   9       27.34       37.24     12.88 o 
  -4   0   9       14.36       10.32      8.86 o 
  -3   0   9      704.40      760.50     45.56 o 
  -2   0   9       69.25       65.88     13.66 o 
  -1   0   9      349.13      367.80     28.77 o 
   0   0   9      474.46      440.93     49.27 o 
   1   0   9        4.38       -0.94      9.74 o 
   2   0   9      129.00      151.28     21.35 o 
   3   0   9      129.00      149.61     21.95 o 
   4   0   9      306.47      295.45     31.49 o 
   5   0   9       55.36       62.07     22.95 o 
  -6   1   9       77.64       94.93     18.18 o 
  -5   1   9       23.18       30.90     10.80 o 
  -4   1   9      326.37      334.42     32.75 o 
  -3   1   9      530.74      475.23     57.38 o 
  -2   1   9      146.76      123.18     28.85 o 
  -1   1   9       40.83       30.07     16.58 o 
   0   1   9      514.57      473.81     52.18 o 
   1   1   9      641.39      620.98     60.33 o 
   2   1   9        6.89        6.79      8.66 o 
   3   1   9      316.92      320.72     31.88 o 
   4   1   9       13.95        7.19      8.24 o 
  -6   2   9       17.70       20.73      8.56 o 
  -5   2   9        7.01       20.58     10.93 o 
  -4   2   9       40.96       63.89     22.39 o 
  -3   2   9        3.16        0.66     10.77 o 
  -2   2   9      374.10      373.21     48.24 o 
  -1   2   9      287.88      267.91     40.94 o 
   0   2   9      608.21      670.91     63.42 o 
   1   2   9      848.89      772.17     68.48 o 
   2   2   9      151.28      147.45     21.87 o 
   3   2   9       86.03      107.26     19.27 o 
   4   2   9      160.18      206.18     41.22 o 
  -5   3   9       10.50       27.07     18.45 o 
  -4   3   9      212.62      201.12     38.78 o 
  -3   3   9        4.68        8.06     10.49 o 
  -2   3   9      111.56       89.74     24.17 o 
  -1   3   9      253.67      285.06     44.22 o 
   0   3   9      189.84      164.96     33.16 o 
   1   3   9      148.75      191.94     35.32 o 
   2   3   9       70.60       82.21     17.51 o 
   3   3   9      289.79      285.62     46.09 o 
  -5   4   9      196.51      174.71     39.72 o 
  -4   4   9        3.15        0.00      7.87 o 
  -3   4   9      152.89      184.54     34.57 o 
  -2   4   9       47.03       70.16     22.20 o 
  -1   4   9      213.44      234.94     39.44 o 
   0   4   9      517.28      642.15     64.54 o 
   1   4   9        5.60       26.32     13.77 o 
  -4   5   9      172.35      211.05     37.94 o 
  -3   5   9       54.54       52.46     16.02 o 
  -2   5   9      261.87      284.87     43.84 o 
  -1   5   9       56.70       90.58     25.20 o 
   0   5   9      280.49      379.48     49.74 o 
  -1  -9  10      195.57      198.41     36.16 o 
   1  -9  10      104.28       85.53     23.33 o 
   3  -9  10       22.30       28.38     12.18 o 
  -3  -8  10      112.08       71.76     20.61 o 
  -2  -8  10        0.92        8.62      9.46 o 
  -1  -8  10        1.03       13.11     11.43 o 
   0  -8  10      169.73      175.36     33.54 o 
   1  -8  10      184.11      184.17     33.16 o 
   2  -8  10       80.60       81.50     23.23 o 
   3  -8  10      242.92      254.33     40.66 o 
   4  -8  10        3.94        1.03      7.49 o 
  -3  -7  10       25.37       37.47     16.77 o 
  -2  -7  10      196.33      195.50     36.25 o 
  -1  -7  10      113.87       98.36     26.42 o 
   0  -7  10       78.68       57.89     14.80 o 
   1  -7  10       48.22       55.92     21.45 o 
   3  -7  10      104.90       81.40     23.42 o 
   4  -7  10      225.26      172.74     34.19 o 
  -4  -6  10       57.83       45.15     16.58 o 
  -3  -6  10       10.62        9.84     11.33 o 
  -2  -6  10       85.80       88.52     25.11 o 
  -1  -6  10       89.85       86.46     17.28 o 
   0  -6  10       35.58       32.69     17.89 o 
   1  -6  10      148.54      168.90     33.82 o 
   2  -6  10        1.95       -0.09     11.99 o 
   4  -6  10       46.83       56.58     17.61 o 
   5  -6  10      208.51      235.97     39.53 o 
  -5  -5  10       98.60       84.87     22.29 o 
  -4  -5  10       14.92       15.92     11.62 o 
  -3  -5  10      130.79      110.73     28.01 o 
  -2  -5  10       69.17       66.69     14.63 o 
  -1  -5  10      306.83      308.12     28.58 o 
   0  -5  10       56.01       72.97     22.20 o 
   1  -5  10      125.02      127.87     29.41 o 
   2  -5  10      608.67      617.14     62.86 o 
   3  -5  10      117.87       95.08     27.26 o 
   4  -5  10      163.29      180.05     35.32 o 
   5  -5  10       13.12       36.53     18.74 o 
  -5  -4  10        4.04        7.49      9.84 o 
  -4  -4  10      140.99      161.40     33.63 o 
  -3  -4  10       52.80       53.82     17.19 o 
  -2  -4  10      580.94      658.41     41.92 o 
  -1  -4  10       20.65       13.73      8.41 o 
   0  -4  10      640.82      618.73     59.02 o 
   1  -4  10        4.64       13.40     13.86 o 
   2  -4  10      490.36      373.95     49.09 o 
   3  -4  10      451.79      498.92     58.17 o 
   4  -4  10       14.14       25.57     12.83 o 
   5  -4  10      277.24      325.62     51.33 o 
  -5  -3  10      103.99      148.48     31.76 o 
  -4  -3  10       48.84       42.95     13.56 o 
  -3  -3  10      111.99      124.03     19.96 o 
  -2  -3  10      206.48      213.62     24.01 o 
  -1  -3  10      280.16      255.56     25.50 o 
   0  -3  10      430.77      438.03     50.02 o 
   1  -3  10      657.65      584.73     59.02 o 
   2  -3  10      338.14      305.95     44.78 o 
   3  -3  10      620.53      593.75     43.16 o 
   4  -3  10      195.83      218.62     27.79 o 
   5  -3  10       72.70       91.68     20.48 o 
  -6  -2  10       71.74       95.64     23.33 o 
  -5  -2  10        5.95       15.48      9.74 o 
  -4  -2  10      141.29      157.96     23.25 o 
  -3  -2  10      122.48      130.39     20.55 o 
  -2  -2  10      223.87      215.00     24.24 o 
  -1  -2  10      113.01      107.63     26.14 o 
   0  -2  10       82.01       95.74     25.39 o 
   1  -2  10       68.48       54.43     20.05 o 
   2  -2  10        6.23        4.44      7.91 o 
   3  -2  10      225.03      247.16     28.05 o 
   4  -2  10      137.05      134.99     21.66 o 
   5  -2  10      259.45      278.69     47.59 o 
  -6  -1  10      100.69      112.76     19.66 o 
  -5  -1  10      177.72      187.87     25.23 o 
  -4  -1  10      146.25      119.73     20.43 o 
  -3  -1  10      420.70      407.04     34.79 o 
  -2  -1  10       67.70       70.32     15.22 o 
  -1  -1  10      114.94       90.49     24.64 o 
   0  -1  10       67.95       71.01     22.48 o 
   1  -1  10        3.61        8.24     10.68 o 
   2  -1  10      456.79      403.09     50.77 o 
   3  -1  10       37.51       45.50     16.91 o 
   4  -1  10      174.28      180.84     25.00 o 
  -6   0  10       95.10       89.29     17.34 o 
  -5   0  10      560.87      454.59     40.31 o 
  -4   0  10       85.43      103.88     19.24 o 
  -3   0  10      144.90      115.25     19.65 o 
  -2   0  10      474.43      461.46     35.70 o 
  -1   0  10       80.59       83.00     24.73 o 
   0   0  10      153.45      152.60     31.57 o 
   1   0  10      203.33      204.49     36.25 o 
   2   0  10       85.71       94.71     25.48 o 
   3   0  10       60.18       75.85     21.03 o 
   4   0  10      104.71      119.96     20.94 o 
  -5   1  10        1.56        5.40      7.75 o 
  -4   1  10       11.67        9.25     10.59 o 
  -3   1  10      363.59      353.63     33.68 o 
  -2   1  10       28.47       31.48     18.27 o 
  -1   1  10     1506.76     1406.64     95.27 o 
   0   1  10        0.82        7.40     11.90 o 
   1   1  10      382.43      328.43     46.65 o 
   2   1  10       99.41      102.76     25.85 o 
   3   1  10      175.45      178.60     32.60 o 
  -5   2  10       41.98       47.49     22.20 o 
  -4   2  10      201.20      189.13     38.50 o 
  -3   2  10       61.27       37.28     19.77 o 
  -2   2  10      362.70      328.62     47.21 o 
  -1   2  10        3.12       11.15     12.74 o 
   0   2  10      373.42      326.27     46.65 o 
   1   2  10       69.75       58.92     20.80 o 
   2   2  10      495.34      491.33     57.05 o 
   3   2  10       39.77       44.94     12.67 o 
  -4   3  10        1.77        7.12     13.40 o 
  -3   3  10      201.11      151.10     31.76 o 
  -2   3  10       81.13       70.44     21.45 o 
  -1   3  10      145.99      162.15     32.97 o 
   0   3  10       97.96       94.14     24.54 o 
   1   3  10      175.41      187.82     34.94 o 
   2   3  10       25.25       24.26     13.30 o 
  -3   4  10       26.45       50.21     15.18 o 
  -2   4  10      470.79      470.53     58.17 o 
  -1   4  10        0.79       12.83     11.52 o 
   0   4  10      196.20      241.50     39.53 o 
  -2  -8  11      175.83      156.91     32.41 o 
  -1  -8  11      109.20      134.43     28.95 o 
   2  -8  11       48.80       53.86     18.08 o 
   3  -8  11       35.21       35.78     13.21 o 
  -3  -7  11      104.44       91.90     23.79 o 
  -2  -7  11        3.30        8.06     12.83 o 
  -1  -7  11        6.94        6.18     12.46 o 
   0  -7  11       98.04      129.37     31.19 o 
   1  -7  11      160.33      165.15     34.85 o 
   2  -7  11      365.32      472.41     58.36 o 
   3  -7  11      115.37      105.57     26.32 o 
  -3  -6  11       65.44       64.92     19.95 o 
  -2  -6  11       30.99       19.02     14.89 o 
  -1  -6  11      297.66      308.92     30.25 o 
   0  -6  11      285.05      251.71     40.66 o 
   1  -6  11      346.91      348.76     48.34 o 
   2  -6  11       65.96       81.31     26.42 o 
   3  -6  11      222.17      208.62     41.03 o 
   4  -6  11      166.98      194.19     36.44 o 
  -4  -5  11      186.59      149.04     31.10 o 
  -3  -5  11      143.59      145.20     31.19 o 
  -2  -5  11      363.28      390.35     34.52 o 
  -1  -5  11       46.93       30.91     16.67 o 
   0  -5  11      442.77      403.74     50.49 o 
   1  -5  11       54.18       72.22     23.23 o 
   2  -5  11       58.61       95.36     28.10 o 
   3  -5  11      208.08      165.53     35.97 o 
  -4  -4  11       12.76       27.07     13.77 o 
  -3  -4  11       78.84       98.68     18.12 o 
  -2  -4  11        2.79       10.40      9.24 o 
  -1  -4  11      577.54      571.99     59.11 o 
   0  -4  11        5.35        1.78     11.62 o 
   1  -4  11     1131.76     1047.49     83.09 o 
   2  -4  11       15.16       21.55     17.14 o 
   3  -4  11      288.72      301.17     48.43 o 
   4  -4  11       15.40       18.55     12.37 o 
  -5  -3  11        0.39        4.31      6.18 o 
  -4  -3  11       61.16       54.97     13.86 o 
  -3  -3  11       32.47       30.39     12.29 o 
  -2  -3  11      171.37      160.34     22.17 o 
  -1  -3  11       10.06       12.93     14.15 o 
   0  -3  11       53.64       54.24     20.42 o 
   1  -3  11        0.22       10.87     13.30 o 
   2  -3  11      551.59      561.12     63.04 o 
   3  -3  11       57.79       78.22     21.83 o 
   4  -3  11      404.20      439.72     56.02 o 
  -5  -2  11       83.82       91.17     17.67 o 
  -4  -2  11        6.65       15.18      9.56 o 
  -3  -2  11       40.64       41.65     13.32 o 
  -2  -2  11        3.56        3.28     12.08 o 
  -1  -2  11       16.02       32.79     15.64 o 
   0  -2  11       32.80       56.77     21.73 o 
   1  -2  11      456.74      471.10     56.30 o 
   2  -2  11       37.82       39.34     16.49 o 
   3  -2  11      472.97      445.71     56.11 o 
   4  -2  11        6.74       20.61      9.14 o 
  -5  -1  11      113.65      128.81     21.46 o 
  -4  -1  11       60.52       72.17     16.16 o 
  -3  -1  11       56.51       78.25     17.12 o 
  -2  -1  11      187.08      148.10     32.79 o 
  -1  -1  11        2.19       -1.50     10.30 o 
   0  -1  11      377.98      340.33     47.87 o 
   1  -1  11        0.49       -0.75      9.18 o 
   2  -1  11      378.75      337.98     48.15 o 
   3  -1  11        0.26       11.62      8.90 o 
  -5   0  11       61.89       60.44     14.30 o 
  -4   0  11       66.22       57.85     15.47 o 
  -3   0  11      760.88      719.09     48.67 o 
  -2   0  11      153.60      117.94     30.63 o 
  -1   0  11      249.61      207.12     38.78 o 
   0   0  11       17.50       27.26     14.52 o 
   1   0  11      450.74      380.14     51.05 o 
   2   0  11        2.18       16.02     10.12 o 
   3   0  11      250.06      247.87     40.00 o 
  -4   1  11      112.09      107.66     19.58 o 
  -3   1  11      114.00      108.95     30.91 o 
  -2   1  11      203.16      160.37     34.10 o 
  -1   1  11      152.92      162.34     31.76 o 
   0   1  11      936.60     1004.21     84.40 o 
   1   1  11       37.16       45.99     16.86 o 
   2   1  11      292.83      343.70     48.71 o 
  -4   2  11       27.85       57.24     23.70 o 
  -3   2  11      110.21      100.80     25.11 o 
  -2   2  11       18.44       34.85     13.21 o 
  -1   2  11      229.71      352.32     50.12 o 
   0   2  11       32.99       38.69     15.74 o 
   1   2  11      497.48      526.37     61.26 o 
  -2   3  11      136.06      158.41     31.48 o 
  -1   3  11       78.25       82.43     21.73 o 
   0   3  11      137.13      121.97     26.32 o 
   0  -7  12        7.71       14.89     19.77 o 
   1  -7  12      252.71      293.86     47.87 o 
   2  -7  12        0.37       18.64     17.61 o 
  -2  -6  12       76.67      105.76     25.20 o 
  -1  -6  12       63.23       87.31     25.57 o 
   0  -6  12       79.95       93.68     28.10 o 
   1  -6  12        0.89       18.92     15.74 o 
   2  -6  12      169.61      229.23     43.47 o 
   3  -6  12       19.34       21.08     19.30 o 
  -3  -5  12       74.74      104.36     25.95 o 
  -2  -5  12      233.27      253.96     40.66 o 
  -1  -5  12      510.62      500.23     58.08 o 
   0  -5  12       71.74       48.06     19.95 o 
   1  -5  12      207.04      247.68     42.81 o 
   2  -5  12       57.44       70.35     25.11 o 
   3  -5  12      253.14      280.75     49.18 o 
  -3  -4  12       89.60      108.10     19.32 o 
  -2  -4  12        1.26        9.37     11.05 o 
  -1  -4  12      181.11      196.44     37.00 o 
   0  -4  12      346.42      352.13     50.59 o 
   1  -4  12      136.96      150.54     33.72 o 
   2  -4  12      749.77      715.03     75.03 o 
   3  -4  12       13.29       15.74     19.48 o 
  -4  -3  12       34.98       57.40     14.84 o 
  -3  -3  12        9.23        7.48      9.31 o 
  -2  -3  12       76.22       89.37     26.51 o 
  -1  -3  12      376.02      333.02     48.71 o 
   0  -3  12       70.96       71.94     22.86 o 
   1  -3  12      563.69      538.92     63.51 o 
   2  -3  12       80.30       69.98     23.79 o 
   3  -3  12      378.91      431.19     56.49 o 
  -4  -2  12       17.38       23.82     11.47 o 
  -3  -2  12      103.25      105.67     30.07 o 
  -2  -2  12      202.31      213.86     39.44 o 
  -1  -2  12       76.11       79.72     24.36 o 
   0  -2  12      268.98      252.83     43.18 o 
   1  -2  12      176.36      127.21     31.01 o 
   2  -2  12      175.73      160.94     31.48 o 
   3  -2  12        0.50        2.72      7.40 o 
  -4  -1  12      213.96      199.71     27.36 o 
  -3  -1  12       12.14        7.31     14.71 o 
  -2  -1  12      194.35      163.56     36.16 o 
  -1  -1  12      221.40      217.33     40.28 o 
   0  -1  12      129.72       92.08     24.92 o 
   1  -1  12      401.79      370.77     50.96 o 
   2  -1  12        7.91        9.18      6.74 o 
  -3   0  12      431.89      433.91     59.95 o 
  -2   0  12      394.65      311.19     50.40 o 
  -1   0  12      294.87      248.05     41.22 o 
   0   0  12      145.41      125.71     28.57 o 
   1   0  12      128.40      120.28     27.07 o 
  -3   1  12       29.06       25.11     19.20 o 
  -2   1  12      184.40      210.77     37.47 o 
  -1   1  12      182.12      163.84     31.66 o 
   0   1  12      178.21      159.44     31.85 o 
  -1  -5  13      373.11      356.06     52.46 o 
   0  -5  13      322.71      309.69     50.02 o 
   1  -5  13      154.24      167.59     38.78 o 
  -2  -4  13      179.31      208.34     39.25 o 
  -1  -4  13      128.57      125.90     32.69 o 
   0  -4  13      259.60      243.46     44.12 o 
   1  -4  13      122.21      133.11     33.72 o 
  -2  -3  13       27.79       37.75     19.86 o 
  -1  -3  13      354.43      413.67     57.24 o 
   0  -3  13       21.77       36.25     19.11 o 
   1  -3  13      146.94      172.93     38.31 o 
  -2  -2  13      214.77      204.78     41.97 o 
  -1  -2  13       86.13       79.62     27.63 o 
   0  -2  13       32.97       56.39     23.14 o 
  -1  -1  13      222.16      252.36     45.53 o 
                                                 
